# Supplementary material for: Altered mechanisms of genital development identified through integration of DNA methylation and genomic measures in hypospadias
Source: Sci Rep. 2020 Jul 29;10:12715. doi: 10.1038/s41598-020-69725-1 (PMC7391634; doi:10.1038/s41598-020-69725-1)
Supplement: Supplementary file 2 — Supplementary tables [file 41598_2020_69725_MOESM2_ESM.xlsx]

## Sheet: Table Legends
Supplemental Table 1	Methylation-estimated cell type proportions of preputial tissue from hypospadias cases and unaffected male controls using EpiDISH
Supplemental Table 2	Full set of Mendelian randomization test results using the Wald ratio for effect of a CpG on the expression of a gene in the Genotype Tissue Expression project
Supplemental Table 3	Comparison of the 14 CpGs identified on the 450k methylation array by Choudhry et al to CpGs measured on the EPIC array in the Arkansas sample

## Sheet: SuppTable 1
Cell types	Hypospadias cases		Unaffected controls
	N=45		N=46
	Mean	SD	Mean	SD	p-value
Epithelial	0.511	0.084	0.444	0.095	0.0006
Fibroblast	0.27	0.064	0.351	0.096	9.6e-06
B cell	0.039	0.006	0.037	0.006	0.2
NK cell	0.052	0.009	0.051	0.007	0.9
CD4T	0.044	0.01	0.045	0.008	0.5
Monocyte	0.058	0.012	0.057	0.012	0.6
Neutrophil	0.016	0.025	0.005	0.005	7e-06
Eosinophil*	0.009	0.004	0.009	0.003	0.4
* Eosinophils not adjusted in EWAS models due to values close to zero

## Sheet: SuppTable 2
CpG	id.exposure	id.outcome	outcome	exposure	method	nsnp	b	se	pval
cg00752630	X5Rlva	UKB-b:2877	Diagnoses - secondary ICD10: Q54.1 Hypospadias, penile || id:UKB-b:2877	AACS (Adipose Subcutaneous)	Wald ratio	1	3.13e-05	5.88e-05	0.5943
cg00752630	X5Rlva	UKB-b:4707	Diagnoses - secondary ICD10: Q54.9 Hypospadias, unspecified || id:UKB-b:4707	AACS (Adipose Subcutaneous)	Wald ratio	1	0.0001506	0.0001161	0.1945
cg00752630	X5Rlva	UKB-b:6070	Diagnoses - secondary ICD10: Q54.0 Hypospadias, balanic || id:UKB-b:6070	AACS (Adipose Subcutaneous)	Wald ratio	1	-0.0002571	9.48e-05	0.006685
cg00752630	FewZlU	UKB-b:2877	Diagnoses - secondary ICD10: Q54.1 Hypospadias, penile || id:UKB-b:2877	AACS (Artery Aorta)	Wald ratio	1	-1.13e-05	7.53e-05	0.8812
cg00752630	FewZlU	UKB-b:4707	Diagnoses - secondary ICD10: Q54.9 Hypospadias, unspecified || id:UKB-b:4707	AACS (Artery Aorta)	Wald ratio	1	-7.47e-05	0.0001487	0.6153
cg00752630	FewZlU	UKB-b:6070	Diagnoses - secondary ICD10: Q54.0 Hypospadias, balanic || id:UKB-b:6070	AACS (Artery Aorta)	Wald ratio	1	0.0002658	0.0001214	0.02856
cg00752630	MayI3S	UKB-b:2877	Diagnoses - secondary ICD10: Q54.1 Hypospadias, penile || id:UKB-b:2877	AACS (Brain Caudate basal ganglia)	Wald ratio	1	1.94e-05	2.77e-05	0.4843
cg00752630	MayI3S	UKB-b:4707	Diagnoses - secondary ICD10: Q54.9 Hypospadias, unspecified || id:UKB-b:4707	AACS (Brain Caudate basal ganglia)	Wald ratio	1	7.6e-06	5.46e-05	0.8893
cg00752630	MayI3S	UKB-b:6070	Diagnoses - secondary ICD10: Q54.0 Hypospadias, balanic || id:UKB-b:6070	AACS (Brain Caudate basal ganglia)	Wald ratio	1	8.31e-05	4.46e-05	0.0626
cg00752630	09i3v1	UKB-b:2877	Diagnoses - secondary ICD10: Q54.1 Hypospadias, penile || id:UKB-b:2877	AACS (Cells Transformed fibroblasts)	Wald ratio	1	-3e-06	6.59e-05	0.9637
cg00752630	09i3v1	UKB-b:4707	Diagnoses - secondary ICD10: Q54.9 Hypospadias, unspecified || id:UKB-b:4707	AACS (Cells Transformed fibroblasts)	Wald ratio	1	-0.0002356	0.0001301	0.07011
cg00752630	09i3v1	UKB-b:6070	Diagnoses - secondary ICD10: Q54.0 Hypospadias, balanic || id:UKB-b:6070	AACS (Cells Transformed fibroblasts)	Wald ratio	1	-4.12e-05	0.0001062	0.6978
cg00752630	NHEYTY	UKB-b:2877	Diagnoses - secondary ICD10: Q54.1 Hypospadias, penile || id:UKB-b:2877	AACS (Colon Transverse)	Wald ratio	1	6.33e-05	5.22e-05	0.225
cg00752630	NHEYTY	UKB-b:4707	Diagnoses - secondary ICD10: Q54.9 Hypospadias, unspecified || id:UKB-b:4707	AACS (Colon Transverse)	Wald ratio	1	9.39e-05	0.000103	0.3619
cg00752630	NHEYTY	UKB-b:6070	Diagnoses - secondary ICD10: Q54.0 Hypospadias, balanic || id:UKB-b:6070	AACS (Colon Transverse)	Wald ratio	1	0.0002032	8.41e-05	0.01574
cg00752630	BCsaNc	UKB-b:2877	Diagnoses - secondary ICD10: Q54.1 Hypospadias, penile || id:UKB-b:2877	AACS (Esophagus Muscularis)	Wald ratio	1	6.41e-05	4.29e-05	0.135
cg00752630	BCsaNc	UKB-b:4707	Diagnoses - secondary ICD10: Q54.9 Hypospadias, unspecified || id:UKB-b:4707	AACS (Esophagus Muscularis)	Wald ratio	1	4.25e-05	8.47e-05	0.6159
cg00752630	BCsaNc	UKB-b:6070	Diagnoses - secondary ICD10: Q54.0 Hypospadias, balanic || id:UKB-b:6070	AACS (Esophagus Muscularis)	Wald ratio	1	9.48e-05	6.92e-05	0.1706
cg00752630	O4ywO0	UKB-b:2877	Diagnoses - secondary ICD10: Q54.1 Hypospadias, penile || id:UKB-b:2877	AACS (Muscle Skeletal)	Wald ratio	1	1.26e-05	3.49e-05	0.7194
cg00752630	O4ywO0	UKB-b:4707	Diagnoses - secondary ICD10: Q54.9 Hypospadias, unspecified || id:UKB-b:4707	AACS (Muscle Skeletal)	Wald ratio	1	6.84e-05	6.9e-05	0.3211
cg00752630	O4ywO0	UKB-b:6070	Diagnoses - secondary ICD10: Q54.0 Hypospadias, balanic || id:UKB-b:6070	AACS (Muscle Skeletal)	Wald ratio	1	-1.17e-05	5.63e-05	0.835
cg00752630	V833D4	UKB-b:2877	Diagnoses - secondary ICD10: Q54.1 Hypospadias, penile || id:UKB-b:2877	AACS (Skin Sun Exposed Lower leg)	Wald ratio	1	1.02e-05	4.77e-05	0.8303
cg00752630	V833D4	UKB-b:4707	Diagnoses - secondary ICD10: Q54.9 Hypospadias, unspecified || id:UKB-b:4707	AACS (Skin Sun Exposed Lower leg)	Wald ratio	1	3.12e-05	9.43e-05	0.7405
cg00752630	V833D4	UKB-b:6070	Diagnoses - secondary ICD10: Q54.0 Hypospadias, balanic || id:UKB-b:6070	AACS (Skin Sun Exposed Lower leg)	Wald ratio	1	8.74e-05	7.7e-05	0.2565
cg00752630	XmCYsH	UKB-b:2877	Diagnoses - secondary ICD10: Q54.1 Hypospadias, penile || id:UKB-b:2877	AACS (Testis)	Wald ratio	1	2.74e-05	4.13e-05	0.5068
cg00752630	XmCYsH	UKB-b:4707	Diagnoses - secondary ICD10: Q54.9 Hypospadias, unspecified || id:UKB-b:4707	AACS (Testis)	Wald ratio	1	2.23e-05	8.15e-05	0.7843
cg00752630	XmCYsH	UKB-b:6070	Diagnoses - secondary ICD10: Q54.0 Hypospadias, balanic || id:UKB-b:6070	AACS (Testis)	Wald ratio	1	0.0001299	6.65e-05	0.0508
cg00752630	CWmKEh	UKB-b:2877	Diagnoses - secondary ICD10: Q54.1 Hypospadias, penile || id:UKB-b:2877	AACS (Thyroid)	Wald ratio	1	-3.73e-05	4.85e-05	0.442
cg00752630	CWmKEh	UKB-b:4707	Diagnoses - secondary ICD10: Q54.9 Hypospadias, unspecified || id:UKB-b:4707	AACS (Thyroid)	Wald ratio	1	-9.11e-06	9.57e-05	0.9242
cg00752630	CWmKEh	UKB-b:6070	Diagnoses - secondary ICD10: Q54.0 Hypospadias, balanic || id:UKB-b:6070	AACS (Thyroid)	Wald ratio	1	-9.66e-05	7.81e-05	0.2161
cg00752630	UK0fk2	UKB-b:2877	Diagnoses - secondary ICD10: Q54.1 Hypospadias, penile || id:UKB-b:2877	DHX37 (Artery Aorta)	Wald ratio	1	-4.58e-05	6.98e-05	0.5118
cg00752630	UK0fk2	UKB-b:4707	Diagnoses - secondary ICD10: Q54.9 Hypospadias, unspecified || id:UKB-b:4707	DHX37 (Artery Aorta)	Wald ratio	1	0.000123	0.0001379	0.3725
cg00752630	UK0fk2	UKB-b:6070	Diagnoses - secondary ICD10: Q54.0 Hypospadias, balanic || id:UKB-b:6070	DHX37 (Artery Aorta)	Wald ratio	1	-9.55e-05	0.0001126	0.3964
cg00752630	fkwNPC	UKB-b:2877	Diagnoses - secondary ICD10: Q54.1 Hypospadias, penile || id:UKB-b:2877	DHX37 (Cells Transformed fibroblasts)	Wald ratio	1	6.27e-06	6.7e-05	0.9254
cg00752630	fkwNPC	UKB-b:4707	Diagnoses - secondary ICD10: Q54.9 Hypospadias, unspecified || id:UKB-b:4707	DHX37 (Cells Transformed fibroblasts)	Wald ratio	1	0.0001512	0.0001323	0.2529
cg00752630	fkwNPC	UKB-b:6070	Diagnoses - secondary ICD10: Q54.0 Hypospadias, balanic || id:UKB-b:6070	DHX37 (Cells Transformed fibroblasts)	Wald ratio	1	-0.0001112	0.000108	0.3032
cg00752630	c9GyNT	UKB-b:2877	Diagnoses - secondary ICD10: Q54.1 Hypospadias, penile || id:UKB-b:2877	DHX37 (Esophagus Muscularis)	Wald ratio	1	-6.14e-06	6.22e-05	0.9215
cg00752630	c9GyNT	UKB-b:4707	Diagnoses - secondary ICD10: Q54.9 Hypospadias, unspecified || id:UKB-b:4707	DHX37 (Esophagus Muscularis)	Wald ratio	1	7.14e-05	0.0001229	0.5611
cg00752630	c9GyNT	UKB-b:6070	Diagnoses - secondary ICD10: Q54.0 Hypospadias, balanic || id:UKB-b:6070	DHX37 (Esophagus Muscularis)	Wald ratio	1	-0.0001145	0.0001004	0.254
cg00752630	FkTRUH	UKB-b:2877	Diagnoses - secondary ICD10: Q54.1 Hypospadias, penile || id:UKB-b:2877	SCARB1 (Cells Transformed fibroblasts)	Wald ratio	1	3.27e-05	6.51e-05	0.6153
cg00752630	FkTRUH	UKB-b:4707	Diagnoses - secondary ICD10: Q54.9 Hypospadias, unspecified || id:UKB-b:4707	SCARB1 (Cells Transformed fibroblasts)	Wald ratio	1	-0.0001418	0.0001286	0.2701
cg00752630	FkTRUH	UKB-b:6070	Diagnoses - secondary ICD10: Q54.0 Hypospadias, balanic || id:UKB-b:6070	SCARB1 (Cells Transformed fibroblasts)	Wald ratio	1	8.1e-05	0.000105	0.4403
cg00752630	Tn01ZF	UKB-b:2877	Diagnoses - secondary ICD10: Q54.1 Hypospadias, penile || id:UKB-b:2877	SCARB1 (Heart Left Ventricle)	Wald ratio	1	6.49e-05	3.95e-05	0.1003
cg00752630	Tn01ZF	UKB-b:4707	Diagnoses - secondary ICD10: Q54.9 Hypospadias, unspecified || id:UKB-b:4707	SCARB1 (Heart Left Ventricle)	Wald ratio	1	-8.03e-05	7.8e-05	0.3029
cg00752630	Tn01ZF	UKB-b:6070	Diagnoses - secondary ICD10: Q54.0 Hypospadias, balanic || id:UKB-b:6070	SCARB1 (Heart Left Ventricle)	Wald ratio	1	0.0001689	6.37e-05	0.007969
cg00752630	4AKJhc	UKB-b:2877	Diagnoses - secondary ICD10: Q54.1 Hypospadias, penile || id:UKB-b:2877	SCARB1 (Muscle Skeletal)	Wald ratio	1	-3.27e-05	4.18e-05	0.4352
cg00752630	4AKJhc	UKB-b:4707	Diagnoses - secondary ICD10: Q54.9 Hypospadias, unspecified || id:UKB-b:4707	SCARB1 (Muscle Skeletal)	Wald ratio	1	-0.0001729	8.26e-05	0.03638
cg00752630	4AKJhc	UKB-b:6070	Diagnoses - secondary ICD10: Q54.0 Hypospadias, balanic || id:UKB-b:6070	SCARB1 (Muscle Skeletal)	Wald ratio	1	-9.37e-06	6.75e-05	0.8895
cg00752630	G1BaV8	UKB-b:2877	Diagnoses - secondary ICD10: Q54.1 Hypospadias, penile || id:UKB-b:2877	TMEM132B (Adipose Subcutaneous)	Wald ratio	1	2.81e-05	3.5e-05	0.4221
cg00752630	G1BaV8	UKB-b:4707	Diagnoses - secondary ICD10: Q54.9 Hypospadias, unspecified || id:UKB-b:4707	TMEM132B (Adipose Subcutaneous)	Wald ratio	1	7.49e-05	6.91e-05	0.2784
cg00752630	G1BaV8	UKB-b:6070	Diagnoses - secondary ICD10: Q54.0 Hypospadias, balanic || id:UKB-b:6070	TMEM132B (Adipose Subcutaneous)	Wald ratio	1	2.31e-06	5.64e-05	0.9674
cg00752630	FAAWWo	UKB-b:2877	Diagnoses - secondary ICD10: Q54.1 Hypospadias, penile || id:UKB-b:2877	TMEM132B (Brain Cortex)	Wald ratio	1	-5.24e-05	3.4e-05	0.1229
cg00752630	FAAWWo	UKB-b:4707	Diagnoses - secondary ICD10: Q54.9 Hypospadias, unspecified || id:UKB-b:4707	TMEM132B (Brain Cortex)	Wald ratio	1	-2.88e-05	6.71e-05	0.6673
cg00752630	FAAWWo	UKB-b:6070	Diagnoses - secondary ICD10: Q54.0 Hypospadias, balanic || id:UKB-b:6070	TMEM132B (Brain Cortex)	Wald ratio	1	-2.03e-05	5.48e-05	0.7108
cg00752630	WrMwUr	UKB-b:2877	Diagnoses - secondary ICD10: Q54.1 Hypospadias, penile || id:UKB-b:2877	TMEM132B (Colon Sigmoid)	Wald ratio	1	7.37e-06	9.29e-06	0.4276
cg00752630	WrMwUr	UKB-b:4707	Diagnoses - secondary ICD10: Q54.9 Hypospadias, unspecified || id:UKB-b:4707	TMEM132B (Colon Sigmoid)	Wald ratio	1	2.23e-05	1.84e-05	0.2239
cg00752630	WrMwUr	UKB-b:6070	Diagnoses - secondary ICD10: Q54.0 Hypospadias, balanic || id:UKB-b:6070	TMEM132B (Colon Sigmoid)	Wald ratio	1	4.59e-06	1.5e-05	0.7595
cg00752630	BahkUH	UKB-b:2877	Diagnoses - secondary ICD10: Q54.1 Hypospadias, penile || id:UKB-b:2877	TMEM132B (Colon Transverse)	Wald ratio	1	1.09e-05	1.44e-05	0.4498
cg00752630	BahkUH	UKB-b:4707	Diagnoses - secondary ICD10: Q54.9 Hypospadias, unspecified || id:UKB-b:4707	TMEM132B (Colon Transverse)	Wald ratio	1	3.28e-05	2.85e-05	0.2493
cg00752630	BahkUH	UKB-b:6070	Diagnoses - secondary ICD10: Q54.0 Hypospadias, balanic || id:UKB-b:6070	TMEM132B (Colon Transverse)	Wald ratio	1	5.71e-06	2.33e-05	0.8061
cg00752630	8ebCiJ	UKB-b:2877	Diagnoses - secondary ICD10: Q54.1 Hypospadias, penile || id:UKB-b:2877	TMEM132B (Esophagus Gastroesophageal Junction)	Wald ratio	1	1.2e-05	1.49e-05	0.4221
cg00752630	8ebCiJ	UKB-b:4707	Diagnoses - secondary ICD10: Q54.9 Hypospadias, unspecified || id:UKB-b:4707	TMEM132B (Esophagus Gastroesophageal Junction)	Wald ratio	1	3.19e-05	2.95e-05	0.2784
cg00752630	8ebCiJ	UKB-b:6070	Diagnoses - secondary ICD10: Q54.0 Hypospadias, balanic || id:UKB-b:6070	TMEM132B (Esophagus Gastroesophageal Junction)	Wald ratio	1	9.84e-07	2.41e-05	0.9674
cg00752630	EVbOAj	UKB-b:2877	Diagnoses - secondary ICD10: Q54.1 Hypospadias, penile || id:UKB-b:2877	TMEM132B (Esophagus Muscularis)	Wald ratio	1	8.91e-06	1.18e-05	0.4498
cg00752630	EVbOAj	UKB-b:4707	Diagnoses - secondary ICD10: Q54.9 Hypospadias, unspecified || id:UKB-b:4707	TMEM132B (Esophagus Muscularis)	Wald ratio	1	2.68e-05	2.33e-05	0.2493
cg00752630	EVbOAj	UKB-b:6070	Diagnoses - secondary ICD10: Q54.0 Hypospadias, balanic || id:UKB-b:6070	TMEM132B (Esophagus Muscularis)	Wald ratio	1	4.67e-06	1.9e-05	0.8061
cg00752630	Bm2Hvf	UKB-b:2877	Diagnoses - secondary ICD10: Q54.1 Hypospadias, penile || id:UKB-b:2877	TMEM132B (Heart Left Ventricle)	Wald ratio	1	-3e-05	3.18e-05	0.3459
cg00752630	Bm2Hvf	UKB-b:4707	Diagnoses - secondary ICD10: Q54.9 Hypospadias, unspecified || id:UKB-b:4707	TMEM132B (Heart Left Ventricle)	Wald ratio	1	1.59e-05	6.28e-05	0.8
cg00752630	Bm2Hvf	UKB-b:6070	Diagnoses - secondary ICD10: Q54.0 Hypospadias, balanic || id:UKB-b:6070	TMEM132B (Heart Left Ventricle)	Wald ratio	1	1.47e-05	5.13e-05	0.7751
cg00752630	04iD5c	UKB-b:2877	Diagnoses - secondary ICD10: Q54.1 Hypospadias, penile || id:UKB-b:2877	TMEM132B (Muscle Skeletal)	Wald ratio	1	5.77e-07	5.97e-05	0.9923
cg00752630	04iD5c	UKB-b:4707	Diagnoses - secondary ICD10: Q54.9 Hypospadias, unspecified || id:UKB-b:4707	TMEM132B (Muscle Skeletal)	Wald ratio	1	4.02e-05	0.0001178	0.7329
cg00752630	04iD5c	UKB-b:6070	Diagnoses - secondary ICD10: Q54.0 Hypospadias, balanic || id:UKB-b:6070	TMEM132B (Muscle Skeletal)	Wald ratio	1	2.55e-05	9.62e-05	0.7908
cg00752630	FM8q2p	UKB-b:2877	Diagnoses - secondary ICD10: Q54.1 Hypospadias, penile || id:UKB-b:2877	TMEM132B (Nerve Tibial)	Wald ratio	1	3.29e-05	2.95e-05	0.2648
cg00752630	FM8q2p	UKB-b:4707	Diagnoses - secondary ICD10: Q54.9 Hypospadias, unspecified || id:UKB-b:4707	TMEM132B (Nerve Tibial)	Wald ratio	1	6.43e-05	5.82e-05	0.269
cg00752630	FM8q2p	UKB-b:6070	Diagnoses - secondary ICD10: Q54.0 Hypospadias, balanic || id:UKB-b:6070	TMEM132B (Nerve Tibial)	Wald ratio	1	1.73e-05	4.75e-05	0.7162
cg00752630	QOFqUw	UKB-b:2877	Diagnoses - secondary ICD10: Q54.1 Hypospadias, penile || id:UKB-b:2877	TMEM132B (Prostate)	Wald ratio	1	1.38e-05	1.82e-05	0.4499
cg00752630	QOFqUw	UKB-b:4707	Diagnoses - secondary ICD10: Q54.9 Hypospadias, unspecified || id:UKB-b:4707	TMEM132B (Prostate)	Wald ratio	1	4.19e-05	3.6e-05	0.2441
cg00752630	QOFqUw	UKB-b:6070	Diagnoses - secondary ICD10: Q54.0 Hypospadias, balanic || id:UKB-b:6070	TMEM132B (Prostate)	Wald ratio	1	7.17e-06	2.94e-05	0.8071
cg00752630	1bZ7W7	UKB-b:2877	Diagnoses - secondary ICD10: Q54.1 Hypospadias, penile || id:UKB-b:2877	TMEM132B (Stomach)	Wald ratio	1	2.11e-05	2.66e-05	0.4276
cg00752630	1bZ7W7	UKB-b:4707	Diagnoses - secondary ICD10: Q54.9 Hypospadias, unspecified || id:UKB-b:4707	TMEM132B (Stomach)	Wald ratio	1	6.4e-05	5.26e-05	0.2239
cg00752630	1bZ7W7	UKB-b:6070	Diagnoses - secondary ICD10: Q54.0 Hypospadias, balanic || id:UKB-b:6070	TMEM132B (Stomach)	Wald ratio	1	1.32e-05	4.29e-05	0.7595
cg00752630	o9nGh5	UKB-b:2877	Diagnoses - secondary ICD10: Q54.1 Hypospadias, penile || id:UKB-b:2877	TMEM132B (Thyroid)	Wald ratio	1	-2.2e-05	2.83e-05	0.4366
cg00752630	o9nGh5	UKB-b:4707	Diagnoses - secondary ICD10: Q54.9 Hypospadias, unspecified || id:UKB-b:4707	TMEM132B (Thyroid)	Wald ratio	1	-8.45e-05	5.6e-05	0.131
cg00752630	o9nGh5	UKB-b:6070	Diagnoses - secondary ICD10: Q54.0 Hypospadias, balanic || id:UKB-b:6070	TMEM132B (Thyroid)	Wald ratio	1	-5.61e-05	4.57e-05	0.2197
cg00752630	vf4QoM	UKB-b:2877	Diagnoses - secondary ICD10: Q54.1 Hypospadias, penile || id:UKB-b:2877	UBC (Artery Tibial)	Wald ratio	1	-5.46e-05	3.76e-05	0.1464
cg00752630	vf4QoM	UKB-b:4707	Diagnoses - secondary ICD10: Q54.9 Hypospadias, unspecified || id:UKB-b:4707	UBC (Artery Tibial)	Wald ratio	1	-0.0001372	7.42e-05	0.06454
cg00752630	vf4QoM	UKB-b:6070	Diagnoses - secondary ICD10: Q54.0 Hypospadias, balanic || id:UKB-b:6070	UBC (Artery Tibial)	Wald ratio	1	-3.93e-05	6.06e-05	0.5173
cg00752630	wP73al	UKB-b:2877	Diagnoses - secondary ICD10: Q54.1 Hypospadias, penile || id:UKB-b:2877	UBC (Muscle Skeletal)	Wald ratio	1	2.64e-06	7.38e-05	0.9714
cg00752630	wP73al	UKB-b:4707	Diagnoses - secondary ICD10: Q54.9 Hypospadias, unspecified || id:UKB-b:4707	UBC (Muscle Skeletal)	Wald ratio	1	8.76e-05	0.0001458	0.5479
cg00752630	wP73al	UKB-b:6070	Diagnoses - secondary ICD10: Q54.0 Hypospadias, balanic || id:UKB-b:6070	UBC (Muscle Skeletal)	Wald ratio	1	-0.0001001	0.000119	0.4006
cg00752630	wo9ssc	UKB-b:2877	Diagnoses - secondary ICD10: Q54.1 Hypospadias, penile || id:UKB-b:2877	UBC (Small Intestine Terminal Ileum)	Wald ratio	1	-2.52e-05	2.76e-05	0.3619
cg00752630	wo9ssc	UKB-b:4707	Diagnoses - secondary ICD10: Q54.9 Hypospadias, unspecified || id:UKB-b:4707	UBC (Small Intestine Terminal Ileum)	Wald ratio	1	8.42e-05	5.46e-05	0.1226
cg00752630	wo9ssc	UKB-b:6070	Diagnoses - secondary ICD10: Q54.0 Hypospadias, balanic || id:UKB-b:6070	UBC (Small Intestine Terminal Ileum)	Wald ratio	1	1.09e-05	4.45e-05	0.806
cg01749436	F7S7pO	UKB-b:2877	Diagnoses - secondary ICD10: Q54.1 Hypospadias, penile || id:UKB-b:2877	MSRA (Adipose Subcutaneous)	Wald ratio	1	-5.03e-05	5.75e-05	0.3814
cg01749436	F7S7pO	UKB-b:4707	Diagnoses - secondary ICD10: Q54.9 Hypospadias, unspecified || id:UKB-b:4707	MSRA (Adipose Subcutaneous)	Wald ratio	1	0.0001908	0.0001136	0.09287
cg01749436	F7S7pO	UKB-b:6070	Diagnoses - secondary ICD10: Q54.0 Hypospadias, balanic || id:UKB-b:6070	MSRA (Adipose Subcutaneous)	Wald ratio	1	0.0001194	9.27e-05	0.1978
cg01749436	GnjV4Q	UKB-b:2877	Diagnoses - secondary ICD10: Q54.1 Hypospadias, penile || id:UKB-b:2877	MSRA (Adrenal Gland)	Wald ratio	1	3.4e-06	2.83e-05	0.9046
cg01749436	GnjV4Q	UKB-b:4707	Diagnoses - secondary ICD10: Q54.9 Hypospadias, unspecified || id:UKB-b:4707	MSRA (Adrenal Gland)	Wald ratio	1	-9.45e-05	5.59e-05	0.09119
cg01749436	GnjV4Q	UKB-b:6070	Diagnoses - secondary ICD10: Q54.0 Hypospadias, balanic || id:UKB-b:6070	MSRA (Adrenal Gland)	Wald ratio	1	6.63e-05	4.57e-05	0.1465
cg01749436	hDdBhR	UKB-b:2877	Diagnoses - secondary ICD10: Q54.1 Hypospadias, penile || id:UKB-b:2877	MSRA (Brain Caudate basal ganglia)	Wald ratio	1	-2.85e-05	4.02e-05	0.4791
cg01749436	hDdBhR	UKB-b:4707	Diagnoses - secondary ICD10: Q54.9 Hypospadias, unspecified || id:UKB-b:4707	MSRA (Brain Caudate basal ganglia)	Wald ratio	1	-5.29e-05	7.95e-05	0.5053
cg01749436	hDdBhR	UKB-b:6070	Diagnoses - secondary ICD10: Q54.0 Hypospadias, balanic || id:UKB-b:6070	MSRA (Brain Caudate basal ganglia)	Wald ratio	1	-7.19e-05	6.49e-05	0.2678
cg01749436	5qvi11	UKB-b:2877	Diagnoses - secondary ICD10: Q54.1 Hypospadias, penile || id:UKB-b:2877	MSRA (Brain Cortex)	Wald ratio	1	-3.45e-05	4.87e-05	0.4791
cg01749436	5qvi11	UKB-b:4707	Diagnoses - secondary ICD10: Q54.9 Hypospadias, unspecified || id:UKB-b:4707	MSRA (Brain Cortex)	Wald ratio	1	-6.41e-05	9.62e-05	0.5053
cg01749436	5qvi11	UKB-b:6070	Diagnoses - secondary ICD10: Q54.0 Hypospadias, balanic || id:UKB-b:6070	MSRA (Brain Cortex)	Wald ratio	1	-8.71e-05	7.86e-05	0.2678
cg01749436	ZUplQN	UKB-b:2877	Diagnoses - secondary ICD10: Q54.1 Hypospadias, penile || id:UKB-b:2877	MSRA (Brain Nucleus accumbens basal ganglia)	Wald ratio	1	-2.24e-05	2.65e-05	0.3963
cg01749436	ZUplQN	UKB-b:4707	Diagnoses - secondary ICD10: Q54.9 Hypospadias, unspecified || id:UKB-b:4707	MSRA (Brain Nucleus accumbens basal ganglia)	Wald ratio	1	-5.56e-05	5.22e-05	0.2872
cg01749436	ZUplQN	UKB-b:6070	Diagnoses - secondary ICD10: Q54.0 Hypospadias, balanic || id:UKB-b:6070	MSRA (Brain Nucleus accumbens basal ganglia)	Wald ratio	1	-5.68e-05	4.27e-05	0.1831
cg01749436	r25tG2	UKB-b:2877	Diagnoses - secondary ICD10: Q54.1 Hypospadias, penile || id:UKB-b:2877	MSRA (Cells Transformed fibroblasts)	Wald ratio	1	1.86e-05	6.29e-05	0.7678
cg01749436	r25tG2	UKB-b:4707	Diagnoses - secondary ICD10: Q54.9 Hypospadias, unspecified || id:UKB-b:4707	MSRA (Cells Transformed fibroblasts)	Wald ratio	1	1.94e-05	0.0001242	0.8758
cg01749436	r25tG2	UKB-b:6070	Diagnoses - secondary ICD10: Q54.0 Hypospadias, balanic || id:UKB-b:6070	MSRA (Cells Transformed fibroblasts)	Wald ratio	1	0.0001357	0.0001014	0.1809
cg01749436	8ugBZt	UKB-b:2877	Diagnoses - secondary ICD10: Q54.1 Hypospadias, penile || id:UKB-b:2877	MSRA (Colon Sigmoid)	Wald ratio	1	1.11e-05	2.08e-05	0.5934
cg01749436	8ugBZt	UKB-b:4707	Diagnoses - secondary ICD10: Q54.9 Hypospadias, unspecified || id:UKB-b:4707	MSRA (Colon Sigmoid)	Wald ratio	1	5.21e-05	4.1e-05	0.2032
cg01749436	8ugBZt	UKB-b:6070	Diagnoses - secondary ICD10: Q54.0 Hypospadias, balanic || id:UKB-b:6070	MSRA (Colon Sigmoid)	Wald ratio	1	5.73e-05	3.35e-05	0.087
cg01749436	8wsHBS	UKB-b:2877	Diagnoses - secondary ICD10: Q54.1 Hypospadias, penile || id:UKB-b:2877	MSRA (Esophagus Muscularis)	Wald ratio	1	-7.67e-06	4.29e-05	0.8582
cg01749436	8wsHBS	UKB-b:4707	Diagnoses - secondary ICD10: Q54.9 Hypospadias, unspecified || id:UKB-b:4707	MSRA (Esophagus Muscularis)	Wald ratio	1	0.0001412	8.47e-05	0.09567
cg01749436	8wsHBS	UKB-b:6070	Diagnoses - secondary ICD10: Q54.0 Hypospadias, balanic || id:UKB-b:6070	MSRA (Esophagus Muscularis)	Wald ratio	1	7.53e-05	6.92e-05	0.2762
cg01749436	CidxML	UKB-b:2877	Diagnoses - secondary ICD10: Q54.1 Hypospadias, penile || id:UKB-b:2877	MSRA (Heart Left Ventricle)	Wald ratio	1	1.45e-05	3.86e-05	0.7079
cg01749436	CidxML	UKB-b:4707	Diagnoses - secondary ICD10: Q54.9 Hypospadias, unspecified || id:UKB-b:4707	MSRA (Heart Left Ventricle)	Wald ratio	1	4.02e-05	7.63e-05	0.5984
cg01749436	CidxML	UKB-b:6070	Diagnoses - secondary ICD10: Q54.0 Hypospadias, balanic || id:UKB-b:6070	MSRA (Heart Left Ventricle)	Wald ratio	1	-7.14e-06	6.23e-05	0.9087
cg01749436	1BDHxN	UKB-b:2877	Diagnoses - secondary ICD10: Q54.1 Hypospadias, penile || id:UKB-b:2877	MSRA (Muscle Skeletal)	Wald ratio	1	-5.1e-05	6.49e-05	0.4319
cg01749436	1BDHxN	UKB-b:4707	Diagnoses - secondary ICD10: Q54.9 Hypospadias, unspecified || id:UKB-b:4707	MSRA (Muscle Skeletal)	Wald ratio	1	-2.56e-05	0.0001282	0.8417
cg01749436	1BDHxN	UKB-b:6070	Diagnoses - secondary ICD10: Q54.0 Hypospadias, balanic || id:UKB-b:6070	MSRA (Muscle Skeletal)	Wald ratio	1	-0.0001299	0.0001047	0.2146
cg01749436	L0sst0	UKB-b:2877	Diagnoses - secondary ICD10: Q54.1 Hypospadias, penile || id:UKB-b:2877	MSRA (Nerve Tibial)	Wald ratio	1	-6.92e-06	5.27e-05	0.8955
cg01749436	L0sst0	UKB-b:4707	Diagnoses - secondary ICD10: Q54.9 Hypospadias, unspecified || id:UKB-b:4707	MSRA (Nerve Tibial)	Wald ratio	1	0.0001076	0.000104	0.3009
cg01749436	L0sst0	UKB-b:6070	Diagnoses - secondary ICD10: Q54.0 Hypospadias, balanic || id:UKB-b:6070	MSRA (Nerve Tibial)	Wald ratio	1	9.08e-05	8.49e-05	0.2852
cg01749436	HZdYuH	UKB-b:2877	Diagnoses - secondary ICD10: Q54.1 Hypospadias, penile || id:UKB-b:2877	MSRA (Skin Not Sun Exposed Suprapubic)	Wald ratio	1	-4.68e-06	3.64e-05	0.8978
cg01749436	HZdYuH	UKB-b:4707	Diagnoses - secondary ICD10: Q54.9 Hypospadias, unspecified || id:UKB-b:4707	MSRA (Skin Not Sun Exposed Suprapubic)	Wald ratio	1	9.64e-05	7.19e-05	0.1799
cg01749436	HZdYuH	UKB-b:6070	Diagnoses - secondary ICD10: Q54.0 Hypospadias, balanic || id:UKB-b:6070	MSRA (Skin Not Sun Exposed Suprapubic)	Wald ratio	1	5.85e-05	5.87e-05	0.3192
cg01749436	vo7TfK	UKB-b:2877	Diagnoses - secondary ICD10: Q54.1 Hypospadias, penile || id:UKB-b:2877	MSRA (Skin Sun Exposed Lower leg)	Wald ratio	1	-3.22e-05	3.59e-05	0.3697
cg01749436	vo7TfK	UKB-b:4707	Diagnoses - secondary ICD10: Q54.9 Hypospadias, unspecified || id:UKB-b:4707	MSRA (Skin Sun Exposed Lower leg)	Wald ratio	1	0.0001542	7.08e-05	0.02946
cg01749436	vo7TfK	UKB-b:6070	Diagnoses - secondary ICD10: Q54.0 Hypospadias, balanic || id:UKB-b:6070	MSRA (Skin Sun Exposed Lower leg)	Wald ratio	1	-2.48e-05	5.78e-05	0.6679
cg01749436	Z9uC32	UKB-b:2877	Diagnoses - secondary ICD10: Q54.1 Hypospadias, penile || id:UKB-b:2877	MSRA (Testis)	Wald ratio	1	3.65e-05	5.15e-05	0.4791
cg01749436	Z9uC32	UKB-b:4707	Diagnoses - secondary ICD10: Q54.9 Hypospadias, unspecified || id:UKB-b:4707	MSRA (Testis)	Wald ratio	1	6.78e-05	0.0001018	0.5053
cg01749436	Z9uC32	UKB-b:6070	Diagnoses - secondary ICD10: Q54.0 Hypospadias, balanic || id:UKB-b:6070	MSRA (Testis)	Wald ratio	1	9.21e-05	8.31e-05	0.2678
cg01749436	xhiUvX	UKB-b:2877	Diagnoses - secondary ICD10: Q54.1 Hypospadias, penile || id:UKB-b:2877	MSRA (Whole Blood)	Wald ratio	1	6.42e-05	6.86e-05	0.3494
cg01749436	xhiUvX	UKB-b:4707	Diagnoses - secondary ICD10: Q54.9 Hypospadias, unspecified || id:UKB-b:4707	MSRA (Whole Blood)	Wald ratio	1	-0.0001387	0.0001354	0.3055
cg01749436	xhiUvX	UKB-b:6070	Diagnoses - secondary ICD10: Q54.0 Hypospadias, balanic || id:UKB-b:6070	MSRA (Whole Blood)	Wald ratio	1	-6.45e-05	0.0001105	0.5595
cg01749436	lQfcX7	UKB-b:2877	Diagnoses - secondary ICD10: Q54.1 Hypospadias, penile || id:UKB-b:2877	TNKS (Brain Caudate basal ganglia)	Wald ratio	1	3.46e-05	2.35e-05	0.1397
cg01749436	lQfcX7	UKB-b:4707	Diagnoses - secondary ICD10: Q54.9 Hypospadias, unspecified || id:UKB-b:4707	TNKS (Brain Caudate basal ganglia)	Wald ratio	1	0.0001066	4.63e-05	0.02138
cg01749436	lQfcX7	UKB-b:6070	Diagnoses - secondary ICD10: Q54.0 Hypospadias, balanic || id:UKB-b:6070	TNKS (Brain Caudate basal ganglia)	Wald ratio	1	7.13e-05	3.78e-05	0.05937
cg01749436	B1IUj9	UKB-b:2877	Diagnoses - secondary ICD10: Q54.1 Hypospadias, penile || id:UKB-b:2877	TNKS (Nerve Tibial)	Wald ratio	1	8.66e-05	5.81e-05	0.1365
cg01749436	B1IUj9	UKB-b:4707	Diagnoses - secondary ICD10: Q54.9 Hypospadias, unspecified || id:UKB-b:4707	TNKS (Nerve Tibial)	Wald ratio	1	0.000266	0.0001148	0.02052
cg01749436	B1IUj9	UKB-b:6070	Diagnoses - secondary ICD10: Q54.0 Hypospadias, balanic || id:UKB-b:6070	TNKS (Nerve Tibial)	Wald ratio	1	0.0001445	9.37e-05	0.1232
cg01749436	UIgn19	UKB-b:2877	Diagnoses - secondary ICD10: Q54.1 Hypospadias, penile || id:UKB-b:2877	TNKS (Stomach)	Wald ratio	1	4.76e-06	4.83e-05	0.9216
cg01749436	UIgn19	UKB-b:4707	Diagnoses - secondary ICD10: Q54.9 Hypospadias, unspecified || id:UKB-b:4707	TNKS (Stomach)	Wald ratio	1	0.0001468	9.54e-05	0.1238
cg01749436	UIgn19	UKB-b:6070	Diagnoses - secondary ICD10: Q54.0 Hypospadias, balanic || id:UKB-b:6070	TNKS (Stomach)	Wald ratio	1	1.92e-05	7.79e-05	0.8055
cg03368481	tFwfFU	UKB-b:2877	Diagnoses - secondary ICD10: Q54.1 Hypospadias, penile || id:UKB-b:2877	EVA1A (Cells Transformed fibroblasts)	Wald ratio	1	-1.82e-05	4.19e-05	0.6637
cg03368481	tFwfFU	UKB-b:4707	Diagnoses - secondary ICD10: Q54.9 Hypospadias, unspecified || id:UKB-b:4707	EVA1A (Cells Transformed fibroblasts)	Wald ratio	1	0.0002176	8.27e-05	0.00851
cg03368481	tFwfFU	UKB-b:6070	Diagnoses - secondary ICD10: Q54.0 Hypospadias, balanic || id:UKB-b:6070	EVA1A (Cells Transformed fibroblasts)	Wald ratio	1	-5.88e-05	6.75e-05	0.3836
cg03368481	ZlHxvR	UKB-b:2877	Diagnoses - secondary ICD10: Q54.1 Hypospadias, penile || id:UKB-b:2877	EVA1A (Colon Sigmoid)	Wald ratio	1	-2.73e-05	2.16e-05	0.2075
cg03368481	ZlHxvR	UKB-b:4707	Diagnoses - secondary ICD10: Q54.9 Hypospadias, unspecified || id:UKB-b:4707	EVA1A (Colon Sigmoid)	Wald ratio	1	-1.08e-05	4.27e-05	0.8012
cg03368481	ZlHxvR	UKB-b:6070	Diagnoses - secondary ICD10: Q54.0 Hypospadias, balanic || id:UKB-b:6070	EVA1A (Colon Sigmoid)	Wald ratio	1	5.77e-06	3.49e-05	0.8687
cg03368481	y4cH15	UKB-b:2877	Diagnoses - secondary ICD10: Q54.1 Hypospadias, penile || id:UKB-b:2877	EVA1A (Heart Left Ventricle)	Wald ratio	1	3.53e-05	4.37e-05	0.4198
cg03368481	y4cH15	UKB-b:4707	Diagnoses - secondary ICD10: Q54.9 Hypospadias, unspecified || id:UKB-b:4707	EVA1A (Heart Left Ventricle)	Wald ratio	1	-3.55e-05	8.63e-05	0.6812
cg03368481	y4cH15	UKB-b:6070	Diagnoses - secondary ICD10: Q54.0 Hypospadias, balanic || id:UKB-b:6070	EVA1A (Heart Left Ventricle)	Wald ratio	1	9.31e-05	7.05e-05	0.1862
cg03368481	EzAmY8	UKB-b:2877	Diagnoses - secondary ICD10: Q54.1 Hypospadias, penile || id:UKB-b:2877	EVA1A (Nerve Tibial)	Wald ratio	1	-9.63e-07	3.48e-05	0.9779
cg03368481	EzAmY8	UKB-b:4707	Diagnoses - secondary ICD10: Q54.9 Hypospadias, unspecified || id:UKB-b:4707	EVA1A (Nerve Tibial)	Wald ratio	1	-3.13e-05	6.87e-05	0.6482
cg03368481	EzAmY8	UKB-b:6070	Diagnoses - secondary ICD10: Q54.0 Hypospadias, balanic || id:UKB-b:6070	EVA1A (Nerve Tibial)	Wald ratio	1	8.66e-06	5.61e-05	0.8772
cg03368481	vlkpw0	UKB-b:2877	Diagnoses - secondary ICD10: Q54.1 Hypospadias, penile || id:UKB-b:2877	EVA1A (Thyroid)	Wald ratio	1	2.81e-06	3.73e-05	0.9401
cg03368481	vlkpw0	UKB-b:4707	Diagnoses - secondary ICD10: Q54.9 Hypospadias, unspecified || id:UKB-b:4707	EVA1A (Thyroid)	Wald ratio	1	-2.9e-06	7.37e-05	0.9686
cg03368481	vlkpw0	UKB-b:6070	Diagnoses - secondary ICD10: Q54.0 Hypospadias, balanic || id:UKB-b:6070	EVA1A (Thyroid)	Wald ratio	1	-3e-05	6.02e-05	0.6184
cg03368481	5JST76	UKB-b:2877	Diagnoses - secondary ICD10: Q54.1 Hypospadias, penile || id:UKB-b:2877	GCFC2 (Adipose Visceral Omentum)	Wald ratio	1	-1.82e-05	3.44e-05	0.5966
cg03368481	5JST76	UKB-b:4707	Diagnoses - secondary ICD10: Q54.9 Hypospadias, unspecified || id:UKB-b:4707	GCFC2 (Adipose Visceral Omentum)	Wald ratio	1	-4.53e-05	6.79e-05	0.5043
cg03368481	5JST76	UKB-b:6070	Diagnoses - secondary ICD10: Q54.0 Hypospadias, balanic || id:UKB-b:6070	GCFC2 (Adipose Visceral Omentum)	Wald ratio	1	-3.72e-06	5.54e-05	0.9466
cg03368481	sEZxVy	UKB-b:2877	Diagnoses - secondary ICD10: Q54.1 Hypospadias, penile || id:UKB-b:2877	GCFC2 (Artery Aorta)	Wald ratio	1	-7.71e-06	2.03e-05	0.7038
cg03368481	sEZxVy	UKB-b:4707	Diagnoses - secondary ICD10: Q54.9 Hypospadias, unspecified || id:UKB-b:4707	GCFC2 (Artery Aorta)	Wald ratio	1	-1.35e-05	4e-05	0.7365
cg03368481	sEZxVy	UKB-b:6070	Diagnoses - secondary ICD10: Q54.0 Hypospadias, balanic || id:UKB-b:6070	GCFC2 (Artery Aorta)	Wald ratio	1	-3.78e-06	3.27e-05	0.908
cg03368481	EokrNO	UKB-b:2877	Diagnoses - secondary ICD10: Q54.1 Hypospadias, penile || id:UKB-b:2877	GCFC2 (Brain Caudate basal ganglia)	Wald ratio	1	2.62e-05	2.38e-05	0.2693
cg03368481	EokrNO	UKB-b:4707	Diagnoses - secondary ICD10: Q54.9 Hypospadias, unspecified || id:UKB-b:4707	GCFC2 (Brain Caudate basal ganglia)	Wald ratio	1	-3.87e-05	4.69e-05	0.4093
cg03368481	EokrNO	UKB-b:6070	Diagnoses - secondary ICD10: Q54.0 Hypospadias, balanic || id:UKB-b:6070	GCFC2 (Brain Caudate basal ganglia)	Wald ratio	1	-1.95e-05	3.83e-05	0.6107
cg03368481	f6oA8s	UKB-b:2877	Diagnoses - secondary ICD10: Q54.1 Hypospadias, penile || id:UKB-b:2877	GCFC2 (Brain Cerebellum)	Wald ratio	1	-5.88e-06	3.02e-05	0.8458
cg03368481	f6oA8s	UKB-b:4707	Diagnoses - secondary ICD10: Q54.9 Hypospadias, unspecified || id:UKB-b:4707	GCFC2 (Brain Cerebellum)	Wald ratio	1	-0.00011	5.96e-05	0.06505
cg03368481	f6oA8s	UKB-b:6070	Diagnoses - secondary ICD10: Q54.0 Hypospadias, balanic || id:UKB-b:6070	GCFC2 (Brain Cerebellum)	Wald ratio	1	1.82e-05	4.87e-05	0.7086
cg03368481	LT2T0x	UKB-b:2877	Diagnoses - secondary ICD10: Q54.1 Hypospadias, penile || id:UKB-b:2877	GCFC2 (Cells Transformed fibroblasts)	Wald ratio	1	-1.26e-05	2.39e-05	0.5966
cg03368481	LT2T0x	UKB-b:4707	Diagnoses - secondary ICD10: Q54.9 Hypospadias, unspecified || id:UKB-b:4707	GCFC2 (Cells Transformed fibroblasts)	Wald ratio	1	-3.15e-05	4.72e-05	0.5043
cg03368481	LT2T0x	UKB-b:6070	Diagnoses - secondary ICD10: Q54.0 Hypospadias, balanic || id:UKB-b:6070	GCFC2 (Cells Transformed fibroblasts)	Wald ratio	1	-2.58e-06	3.85e-05	0.9466
cg03368481	hhYGvW	UKB-b:2877	Diagnoses - secondary ICD10: Q54.1 Hypospadias, penile || id:UKB-b:2877	GCFC2 (Esophagus Gastroesophageal Junction)	Wald ratio	1	-1.28e-05	2.42e-05	0.5966
cg03368481	hhYGvW	UKB-b:4707	Diagnoses - secondary ICD10: Q54.9 Hypospadias, unspecified || id:UKB-b:4707	GCFC2 (Esophagus Gastroesophageal Junction)	Wald ratio	1	-3.19e-05	4.78e-05	0.5043
cg03368481	hhYGvW	UKB-b:6070	Diagnoses - secondary ICD10: Q54.0 Hypospadias, balanic || id:UKB-b:6070	GCFC2 (Esophagus Gastroesophageal Junction)	Wald ratio	1	-2.62e-06	3.9e-05	0.9466
cg03368481	UlnIkf	UKB-b:2877	Diagnoses - secondary ICD10: Q54.1 Hypospadias, penile || id:UKB-b:2877	GCFC2 (Lung)	Wald ratio	1	-2.77e-05	5.24e-05	0.5966
cg03368481	UlnIkf	UKB-b:4707	Diagnoses - secondary ICD10: Q54.9 Hypospadias, unspecified || id:UKB-b:4707	GCFC2 (Lung)	Wald ratio	1	-6.91e-05	0.0001034	0.5043
cg03368481	UlnIkf	UKB-b:6070	Diagnoses - secondary ICD10: Q54.0 Hypospadias, balanic || id:UKB-b:6070	GCFC2 (Lung)	Wald ratio	1	-5.66e-06	8.45e-05	0.9466
cg03368481	YDejCc	UKB-b:2877	Diagnoses - secondary ICD10: Q54.1 Hypospadias, penile || id:UKB-b:2877	MRPL19 (Adipose Subcutaneous)	Wald ratio	1	1.47e-05	2.69e-05	0.5853
cg03368481	YDejCc	UKB-b:4707	Diagnoses - secondary ICD10: Q54.9 Hypospadias, unspecified || id:UKB-b:4707	MRPL19 (Adipose Subcutaneous)	Wald ratio	1	-2.29e-05	5.32e-05	0.6663
cg03368481	YDejCc	UKB-b:6070	Diagnoses - secondary ICD10: Q54.0 Hypospadias, balanic || id:UKB-b:6070	MRPL19 (Adipose Subcutaneous)	Wald ratio	1	-1.26e-05	4.34e-05	0.7722
cg03368481	HukDBU	UKB-b:2877	Diagnoses - secondary ICD10: Q54.1 Hypospadias, penile || id:UKB-b:2877	MRPL19 (Adipose Visceral Omentum)	Wald ratio	1	1.28e-05	2.35e-05	0.5877
cg03368481	HukDBU	UKB-b:4707	Diagnoses - secondary ICD10: Q54.9 Hypospadias, unspecified || id:UKB-b:4707	MRPL19 (Adipose Visceral Omentum)	Wald ratio	1	-1.83e-05	4.64e-05	0.6938
cg03368481	HukDBU	UKB-b:6070	Diagnoses - secondary ICD10: Q54.0 Hypospadias, balanic || id:UKB-b:6070	MRPL19 (Adipose Visceral Omentum)	Wald ratio	1	-1.11e-05	3.79e-05	0.7694
cg03368481	KGaPU3	UKB-b:2877	Diagnoses - secondary ICD10: Q54.1 Hypospadias, penile || id:UKB-b:2877	MRPL19 (Adrenal Gland)	Wald ratio	1	1.16e-05	2.15e-05	0.5882
cg03368481	KGaPU3	UKB-b:4707	Diagnoses - secondary ICD10: Q54.9 Hypospadias, unspecified || id:UKB-b:4707	MRPL19 (Adrenal Gland)	Wald ratio	1	-1.54e-05	4.24e-05	0.7156
cg03368481	KGaPU3	UKB-b:6070	Diagnoses - secondary ICD10: Q54.0 Hypospadias, balanic || id:UKB-b:6070	MRPL19 (Adrenal Gland)	Wald ratio	1	-1.02e-05	3.46e-05	0.7682
cg03368481	3D3LXa	UKB-b:2877	Diagnoses - secondary ICD10: Q54.1 Hypospadias, penile || id:UKB-b:2877	MRPL19 (Artery Coronary)	Wald ratio	1	1.16e-05	2.14e-05	0.5873
cg03368481	3D3LXa	UKB-b:4707	Diagnoses - secondary ICD10: Q54.9 Hypospadias, unspecified || id:UKB-b:4707	MRPL19 (Artery Coronary)	Wald ratio	1	-1.84e-05	4.22e-05	0.6621
cg03368481	3D3LXa	UKB-b:6070	Diagnoses - secondary ICD10: Q54.0 Hypospadias, balanic || id:UKB-b:6070	MRPL19 (Artery Coronary)	Wald ratio	1	-1.01e-05	3.44e-05	0.7699
cg03368481	8LlkKc	UKB-b:2877	Diagnoses - secondary ICD10: Q54.1 Hypospadias, penile || id:UKB-b:2877	MRPL19 (Artery Tibial)	Wald ratio	1	9.91e-06	1.83e-05	0.5882
cg03368481	8LlkKc	UKB-b:4707	Diagnoses - secondary ICD10: Q54.9 Hypospadias, unspecified || id:UKB-b:4707	MRPL19 (Artery Tibial)	Wald ratio	1	-1.32e-05	3.61e-05	0.7156
cg03368481	8LlkKc	UKB-b:6070	Diagnoses - secondary ICD10: Q54.0 Hypospadias, balanic || id:UKB-b:6070	MRPL19 (Artery Tibial)	Wald ratio	1	-8.7e-06	2.95e-05	0.7682
cg03368481	HmUWUm	UKB-b:2877	Diagnoses - secondary ICD10: Q54.1 Hypospadias, penile || id:UKB-b:2877	MRPL19 (Brain Caudate basal ganglia)	Wald ratio	1	8.45e-06	1.56e-05	0.5884
cg03368481	HmUWUm	UKB-b:4707	Diagnoses - secondary ICD10: Q54.9 Hypospadias, unspecified || id:UKB-b:4707	MRPL19 (Brain Caudate basal ganglia)	Wald ratio	1	-1.29e-05	3.08e-05	0.6762
cg03368481	HmUWUm	UKB-b:6070	Diagnoses - secondary ICD10: Q54.0 Hypospadias, balanic || id:UKB-b:6070	MRPL19 (Brain Caudate basal ganglia)	Wald ratio	1	-7.39e-06	2.52e-05	0.769
cg03368481	ezTokO	UKB-b:2877	Diagnoses - secondary ICD10: Q54.1 Hypospadias, penile || id:UKB-b:2877	MRPL19 (Brain Cerebellar Hemisphere)	Wald ratio	1	-1.67e-05	2.51e-05	0.5046
cg03368481	ezTokO	UKB-b:4707	Diagnoses - secondary ICD10: Q54.9 Hypospadias, unspecified || id:UKB-b:4707	MRPL19 (Brain Cerebellar Hemisphere)	Wald ratio	1	3.4e-06	4.95e-05	0.9453
cg03368481	ezTokO	UKB-b:6070	Diagnoses - secondary ICD10: Q54.0 Hypospadias, balanic || id:UKB-b:6070	MRPL19 (Brain Cerebellar Hemisphere)	Wald ratio	1	2.8e-05	4.04e-05	0.4877
cg03368481	wpOORv	UKB-b:2877	Diagnoses - secondary ICD10: Q54.1 Hypospadias, penile || id:UKB-b:2877	MRPL19 (Brain Frontal Cortex BA9)	Wald ratio	1	8.5e-06	1.57e-05	0.5877
cg03368481	wpOORv	UKB-b:4707	Diagnoses - secondary ICD10: Q54.9 Hypospadias, unspecified || id:UKB-b:4707	MRPL19 (Brain Frontal Cortex BA9)	Wald ratio	1	-1.22e-05	3.1e-05	0.6938
cg03368481	wpOORv	UKB-b:6070	Diagnoses - secondary ICD10: Q54.0 Hypospadias, balanic || id:UKB-b:6070	MRPL19 (Brain Frontal Cortex BA9)	Wald ratio	1	-7.42e-06	2.53e-05	0.7694
cg03368481	XdVWuE	UKB-b:2877	Diagnoses - secondary ICD10: Q54.1 Hypospadias, penile || id:UKB-b:2877	MRPL19 (Brain Hippocampus)	Wald ratio	1	9.38e-06	1.71e-05	0.5836
cg03368481	XdVWuE	UKB-b:4707	Diagnoses - secondary ICD10: Q54.9 Hypospadias, unspecified || id:UKB-b:4707	MRPL19 (Brain Hippocampus)	Wald ratio	1	-1.45e-05	3.38e-05	0.6682
cg03368481	XdVWuE	UKB-b:6070	Diagnoses - secondary ICD10: Q54.0 Hypospadias, balanic || id:UKB-b:6070	MRPL19 (Brain Hippocampus)	Wald ratio	1	-7.76e-06	2.76e-05	0.7784
cg03368481	lDHLlV	UKB-b:2877	Diagnoses - secondary ICD10: Q54.1 Hypospadias, penile || id:UKB-b:2877	MRPL19 (Brain Hypothalamus)	Wald ratio	1	8.42e-06	1.55e-05	0.5879
cg03368481	lDHLlV	UKB-b:4707	Diagnoses - secondary ICD10: Q54.9 Hypospadias, unspecified || id:UKB-b:4707	MRPL19 (Brain Hypothalamus)	Wald ratio	1	-1.19e-05	3.07e-05	0.6983
cg03368481	lDHLlV	UKB-b:6070	Diagnoses - secondary ICD10: Q54.0 Hypospadias, balanic || id:UKB-b:6070	MRPL19 (Brain Hypothalamus)	Wald ratio	1	-7.35e-06	2.51e-05	0.7695
cg03368481	IXDOIv	UKB-b:2877	Diagnoses - secondary ICD10: Q54.1 Hypospadias, penile || id:UKB-b:2877	MRPL19 (Brain Putamen basal ganglia)	Wald ratio	1	8.38e-06	1.59e-05	0.5969
cg03368481	IXDOIv	UKB-b:4707	Diagnoses - secondary ICD10: Q54.9 Hypospadias, unspecified || id:UKB-b:4707	MRPL19 (Brain Putamen basal ganglia)	Wald ratio	1	-1.8e-05	3.13e-05	0.565
cg03368481	IXDOIv	UKB-b:6070	Diagnoses - secondary ICD10: Q54.0 Hypospadias, balanic || id:UKB-b:6070	MRPL19 (Brain Putamen basal ganglia)	Wald ratio	1	-8.15e-06	2.56e-05	0.7499
cg03368481	Kzd3gK	UKB-b:2877	Diagnoses - secondary ICD10: Q54.1 Hypospadias, penile || id:UKB-b:2877	MRPL19 (Cells Transformed fibroblasts)	Wald ratio	1	1.44e-05	2.66e-05	0.5873
cg03368481	Kzd3gK	UKB-b:4707	Diagnoses - secondary ICD10: Q54.9 Hypospadias, unspecified || id:UKB-b:4707	MRPL19 (Cells Transformed fibroblasts)	Wald ratio	1	-2.29e-05	5.24e-05	0.6621
cg03368481	Kzd3gK	UKB-b:6070	Diagnoses - secondary ICD10: Q54.0 Hypospadias, balanic || id:UKB-b:6070	MRPL19 (Cells Transformed fibroblasts)	Wald ratio	1	-1.25e-05	4.28e-05	0.7699
cg03368481	PXUaNQ	UKB-b:2877	Diagnoses - secondary ICD10: Q54.1 Hypospadias, penile || id:UKB-b:2877	MRPL19 (Colon Sigmoid)	Wald ratio	1	1.15e-05	2.12e-05	0.5853
cg03368481	PXUaNQ	UKB-b:4707	Diagnoses - secondary ICD10: Q54.9 Hypospadias, unspecified || id:UKB-b:4707	MRPL19 (Colon Sigmoid)	Wald ratio	1	-1.8e-05	4.18e-05	0.6663
cg03368481	PXUaNQ	UKB-b:6070	Diagnoses - secondary ICD10: Q54.0 Hypospadias, balanic || id:UKB-b:6070	MRPL19 (Colon Sigmoid)	Wald ratio	1	-9.87e-06	3.41e-05	0.7722
cg03368481	kMyCUT	UKB-b:2877	Diagnoses - secondary ICD10: Q54.1 Hypospadias, penile || id:UKB-b:2877	MRPL19 (Esophagus Gastroesophageal Junction)	Wald ratio	1	1.02e-05	2e-05	0.6104
cg03368481	kMyCUT	UKB-b:4707	Diagnoses - secondary ICD10: Q54.9 Hypospadias, unspecified || id:UKB-b:4707	MRPL19 (Esophagus Gastroesophageal Junction)	Wald ratio	1	-1.38e-05	3.94e-05	0.7268
cg03368481	kMyCUT	UKB-b:6070	Diagnoses - secondary ICD10: Q54.0 Hypospadias, balanic || id:UKB-b:6070	MRPL19 (Esophagus Gastroesophageal Junction)	Wald ratio	1	-1.11e-05	3.22e-05	0.7307
cg03368481	O4tGJg	UKB-b:2877	Diagnoses - secondary ICD10: Q54.1 Hypospadias, penile || id:UKB-b:2877	MRPL19 (Esophagus Mucosa)	Wald ratio	1	1.34e-05	2.46e-05	0.5867
cg03368481	O4tGJg	UKB-b:4707	Diagnoses - secondary ICD10: Q54.9 Hypospadias, unspecified || id:UKB-b:4707	MRPL19 (Esophagus Mucosa)	Wald ratio	1	-1.99e-05	4.85e-05	0.6824
cg03368481	O4tGJg	UKB-b:6070	Diagnoses - secondary ICD10: Q54.0 Hypospadias, balanic || id:UKB-b:6070	MRPL19 (Esophagus Mucosa)	Wald ratio	1	-1.16e-05	3.96e-05	0.7698
cg03368481	6TTHyr	UKB-b:2877	Diagnoses - secondary ICD10: Q54.1 Hypospadias, penile || id:UKB-b:2877	MRPL19 (Esophagus Muscularis)	Wald ratio	1	1.05e-05	1.93e-05	0.5882
cg03368481	6TTHyr	UKB-b:4707	Diagnoses - secondary ICD10: Q54.9 Hypospadias, unspecified || id:UKB-b:4707	MRPL19 (Esophagus Muscularis)	Wald ratio	1	-1.39e-05	3.82e-05	0.7156
cg03368481	6TTHyr	UKB-b:6070	Diagnoses - secondary ICD10: Q54.0 Hypospadias, balanic || id:UKB-b:6070	MRPL19 (Esophagus Muscularis)	Wald ratio	1	-9.18e-06	3.12e-05	0.7682
cg03368481	LN3s2n	UKB-b:2877	Diagnoses - secondary ICD10: Q54.1 Hypospadias, penile || id:UKB-b:2877	MRPL19 (Heart Atrial Appendage)	Wald ratio	1	9.41e-06	1.74e-05	0.5882
cg03368481	LN3s2n	UKB-b:4707	Diagnoses - secondary ICD10: Q54.9 Hypospadias, unspecified || id:UKB-b:4707	MRPL19 (Heart Atrial Appendage)	Wald ratio	1	-1.25e-05	3.43e-05	0.7156
cg03368481	LN3s2n	UKB-b:6070	Diagnoses - secondary ICD10: Q54.0 Hypospadias, balanic || id:UKB-b:6070	MRPL19 (Heart Atrial Appendage)	Wald ratio	1	-8.26e-06	2.8e-05	0.7682
cg03368481	1Rxc8l	UKB-b:2877	Diagnoses - secondary ICD10: Q54.1 Hypospadias, penile || id:UKB-b:2877	MRPL19 (Lung)	Wald ratio	1	1.86e-05	3.43e-05	0.5882
cg03368481	1Rxc8l	UKB-b:4707	Diagnoses - secondary ICD10: Q54.9 Hypospadias, unspecified || id:UKB-b:4707	MRPL19 (Lung)	Wald ratio	1	-2.46e-05	6.76e-05	0.7156
cg03368481	1Rxc8l	UKB-b:6070	Diagnoses - secondary ICD10: Q54.0 Hypospadias, balanic || id:UKB-b:6070	MRPL19 (Lung)	Wald ratio	1	-1.63e-05	5.52e-05	0.7682
cg03368481	aXPYWa	UKB-b:2877	Diagnoses - secondary ICD10: Q54.1 Hypospadias, penile || id:UKB-b:2877	MRPL19 (Muscle Skeletal)	Wald ratio	1	1.1e-05	2.15e-05	0.6104
cg03368481	aXPYWa	UKB-b:4707	Diagnoses - secondary ICD10: Q54.9 Hypospadias, unspecified || id:UKB-b:4707	MRPL19 (Muscle Skeletal)	Wald ratio	1	-1.49e-05	4.25e-05	0.7268
cg03368481	aXPYWa	UKB-b:6070	Diagnoses - secondary ICD10: Q54.0 Hypospadias, balanic || id:UKB-b:6070	MRPL19 (Muscle Skeletal)	Wald ratio	1	-1.19e-05	3.47e-05	0.7307
cg03368481	2o9ry7	UKB-b:2877	Diagnoses - secondary ICD10: Q54.1 Hypospadias, penile || id:UKB-b:2877	MRPL19 (Nerve Tibial)	Wald ratio	1	1.15e-05	2.12e-05	0.5867
cg03368481	2o9ry7	UKB-b:4707	Diagnoses - secondary ICD10: Q54.9 Hypospadias, unspecified || id:UKB-b:4707	MRPL19 (Nerve Tibial)	Wald ratio	1	-1.71e-05	4.18e-05	0.6824
cg03368481	2o9ry7	UKB-b:6070	Diagnoses - secondary ICD10: Q54.0 Hypospadias, balanic || id:UKB-b:6070	MRPL19 (Nerve Tibial)	Wald ratio	1	-9.98e-06	3.41e-05	0.7698
cg03368481	d6CQCT	UKB-b:2877	Diagnoses - secondary ICD10: Q54.1 Hypospadias, penile || id:UKB-b:2877	MRPL19 (Pancreas)	Wald ratio	1	1.42e-05	2.68e-05	0.5969
cg03368481	d6CQCT	UKB-b:4707	Diagnoses - secondary ICD10: Q54.9 Hypospadias, unspecified || id:UKB-b:4707	MRPL19 (Pancreas)	Wald ratio	1	-3.05e-05	5.3e-05	0.565
cg03368481	d6CQCT	UKB-b:6070	Diagnoses - secondary ICD10: Q54.0 Hypospadias, balanic || id:UKB-b:6070	MRPL19 (Pancreas)	Wald ratio	1	-1.38e-05	4.32e-05	0.7499
cg03368481	GyH5Cq	UKB-b:2877	Diagnoses - secondary ICD10: Q54.1 Hypospadias, penile || id:UKB-b:2877	MRPL19 (Pituitary)	Wald ratio	1	6.79e-06	1.25e-05	0.5877
cg03368481	GyH5Cq	UKB-b:4707	Diagnoses - secondary ICD10: Q54.9 Hypospadias, unspecified || id:UKB-b:4707	MRPL19 (Pituitary)	Wald ratio	1	-9.73e-06	2.47e-05	0.6938
cg03368481	GyH5Cq	UKB-b:6070	Diagnoses - secondary ICD10: Q54.0 Hypospadias, balanic || id:UKB-b:6070	MRPL19 (Pituitary)	Wald ratio	1	-5.92e-06	2.02e-05	0.7694
cg03368481	ZZXIzl	UKB-b:2877	Diagnoses - secondary ICD10: Q54.1 Hypospadias, penile || id:UKB-b:2877	MRPL19 (Skin Not Sun Exposed Suprapubic)	Wald ratio	1	1.74e-05	3.21e-05	0.5877
cg03368481	ZZXIzl	UKB-b:4707	Diagnoses - secondary ICD10: Q54.9 Hypospadias, unspecified || id:UKB-b:4707	MRPL19 (Skin Not Sun Exposed Suprapubic)	Wald ratio	1	-2.5e-05	6.35e-05	0.6938
cg03368481	ZZXIzl	UKB-b:6070	Diagnoses - secondary ICD10: Q54.0 Hypospadias, balanic || id:UKB-b:6070	MRPL19 (Skin Not Sun Exposed Suprapubic)	Wald ratio	1	-1.52e-05	5.18e-05	0.7694
cg03368481	wX4Ss4	UKB-b:2877	Diagnoses - secondary ICD10: Q54.1 Hypospadias, penile || id:UKB-b:2877	MRPL19 (Stomach)	Wald ratio	1	1.27e-05	2.34e-05	0.5882
cg03368481	wX4Ss4	UKB-b:4707	Diagnoses - secondary ICD10: Q54.9 Hypospadias, unspecified || id:UKB-b:4707	MRPL19 (Stomach)	Wald ratio	1	-1.69e-05	4.63e-05	0.7156
cg03368481	wX4Ss4	UKB-b:6070	Diagnoses - secondary ICD10: Q54.0 Hypospadias, balanic || id:UKB-b:6070	MRPL19 (Stomach)	Wald ratio	1	-1.11e-05	3.78e-05	0.7682
cg03368481	YdT2mI	UKB-b:2877	Diagnoses - secondary ICD10: Q54.1 Hypospadias, penile || id:UKB-b:2877	MRPL19 (Testis)	Wald ratio	1	1.15e-05	2.11e-05	0.5867
cg03368481	YdT2mI	UKB-b:4707	Diagnoses - secondary ICD10: Q54.9 Hypospadias, unspecified || id:UKB-b:4707	MRPL19 (Testis)	Wald ratio	1	-1.7e-05	4.16e-05	0.6824
cg03368481	YdT2mI	UKB-b:6070	Diagnoses - secondary ICD10: Q54.0 Hypospadias, balanic || id:UKB-b:6070	MRPL19 (Testis)	Wald ratio	1	-9.95e-06	3.4e-05	0.7698
cg04714159	ZL5GGj	UKB-b:2877	Diagnoses - secondary ICD10: Q54.1 Hypospadias, penile || id:UKB-b:2877	ATPAF1 (Cells Transformed fibroblasts)	Wald ratio	1	-0.0001257	6.1e-05	0.03918
cg04714159	ZL5GGj	UKB-b:4707	Diagnoses - secondary ICD10: Q54.9 Hypospadias, unspecified || id:UKB-b:4707	ATPAF1 (Cells Transformed fibroblasts)	Wald ratio	1	2.16e-05	0.0001204	0.8578
cg04714159	ZL5GGj	UKB-b:6070	Diagnoses - secondary ICD10: Q54.0 Hypospadias, balanic || id:UKB-b:6070	ATPAF1 (Cells Transformed fibroblasts)	Wald ratio	1	-5.83e-05	9.83e-05	0.5533
cg04714159	4bqK3S	UKB-b:2877	Diagnoses - secondary ICD10: Q54.1 Hypospadias, penile || id:UKB-b:2877	ATPAF1 (Esophagus Mucosa)	Wald ratio	1	-2.72e-05	0.0001005	0.7864
cg04714159	4bqK3S	UKB-b:4707	Diagnoses - secondary ICD10: Q54.9 Hypospadias, unspecified || id:UKB-b:4707	ATPAF1 (Esophagus Mucosa)	Wald ratio	1	-0.0001128	0.0001984	0.5698
cg04714159	4bqK3S	UKB-b:6070	Diagnoses - secondary ICD10: Q54.0 Hypospadias, balanic || id:UKB-b:6070	ATPAF1 (Esophagus Mucosa)	Wald ratio	1	-6.59e-05	0.000162	0.6844
cg04714159	TXiAzp	UKB-b:2877	Diagnoses - secondary ICD10: Q54.1 Hypospadias, penile || id:UKB-b:2877	ATPAF1 (Heart Left Ventricle)	Wald ratio	1	-0.0001696	8.09e-05	0.03598
cg04714159	TXiAzp	UKB-b:4707	Diagnoses - secondary ICD10: Q54.9 Hypospadias, unspecified || id:UKB-b:4707	ATPAF1 (Heart Left Ventricle)	Wald ratio	1	2.03e-05	0.0001597	0.8987
cg04714159	TXiAzp	UKB-b:6070	Diagnoses - secondary ICD10: Q54.0 Hypospadias, balanic || id:UKB-b:6070	ATPAF1 (Heart Left Ventricle)	Wald ratio	1	-0.000127	0.0001304	0.3301
cg04714159	GOKY5I	UKB-b:2877	Diagnoses - secondary ICD10: Q54.1 Hypospadias, penile || id:UKB-b:2877	ATPAF1 (Uterus)	Wald ratio	1	3.64e-05	1.73e-05	0.03579
cg04714159	GOKY5I	UKB-b:4707	Diagnoses - secondary ICD10: Q54.9 Hypospadias, unspecified || id:UKB-b:4707	ATPAF1 (Uterus)	Wald ratio	1	-4.49e-06	3.42e-05	0.8956
cg04714159	GOKY5I	UKB-b:6070	Diagnoses - secondary ICD10: Q54.0 Hypospadias, balanic || id:UKB-b:6070	ATPAF1 (Uterus)	Wald ratio	1	1.79e-05	2.79e-05	0.5213
cg04714159	JaJGQt	UKB-b:2877	Diagnoses - secondary ICD10: Q54.1 Hypospadias, penile || id:UKB-b:2877	ATPAF1 (Whole Blood)	Wald ratio	1	-0.0001772	6.07e-05	0.003513
cg04714159	JaJGQt	UKB-b:4707	Diagnoses - secondary ICD10: Q54.9 Hypospadias, unspecified || id:UKB-b:4707	ATPAF1 (Whole Blood)	Wald ratio	1	-4.31e-05	0.0001199	0.7194
cg04714159	JaJGQt	UKB-b:6070	Diagnoses - secondary ICD10: Q54.0 Hypospadias, balanic || id:UKB-b:6070	ATPAF1 (Whole Blood)	Wald ratio	1	4.84e-05	9.79e-05	0.6213
cg04714159	hsLXTl	UKB-b:2877	Diagnoses - secondary ICD10: Q54.1 Hypospadias, penile || id:UKB-b:2877	CYP4A11 (Adipose Subcutaneous)	Wald ratio	1	6.06e-05	2.27e-05	0.007691
cg04714159	hsLXTl	UKB-b:4707	Diagnoses - secondary ICD10: Q54.9 Hypospadias, unspecified || id:UKB-b:4707	CYP4A11 (Adipose Subcutaneous)	Wald ratio	1	3.56e-05	4.49e-05	0.4275
cg04714159	hsLXTl	UKB-b:6070	Diagnoses - secondary ICD10: Q54.0 Hypospadias, balanic || id:UKB-b:6070	CYP4A11 (Adipose Subcutaneous)	Wald ratio	1	1.6e-05	3.66e-05	0.6624
cg04714159	kERDk7	UKB-b:2877	Diagnoses - secondary ICD10: Q54.1 Hypospadias, penile || id:UKB-b:2877	CYP4A11 (Adipose Visceral Omentum)	Wald ratio	1	8.36e-05	2.87e-05	0.00354
cg04714159	kERDk7	UKB-b:4707	Diagnoses - secondary ICD10: Q54.9 Hypospadias, unspecified || id:UKB-b:4707	CYP4A11 (Adipose Visceral Omentum)	Wald ratio	1	1.69e-05	5.66e-05	0.7656
cg04714159	kERDk7	UKB-b:6070	Diagnoses - secondary ICD10: Q54.0 Hypospadias, balanic || id:UKB-b:6070	CYP4A11 (Adipose Visceral Omentum)	Wald ratio	1	2.43e-05	4.62e-05	0.5998
cg04714159	oTYHKz	UKB-b:2877	Diagnoses - secondary ICD10: Q54.1 Hypospadias, penile || id:UKB-b:2877	CYP4A11 (Brain Cerebellar Hemisphere)	Wald ratio	1	1.43e-05	1.47e-05	0.3302
cg04714159	oTYHKz	UKB-b:4707	Diagnoses - secondary ICD10: Q54.9 Hypospadias, unspecified || id:UKB-b:4707	CYP4A11 (Brain Cerebellar Hemisphere)	Wald ratio	1	1.69e-05	2.9e-05	0.5597
cg04714159	oTYHKz	UKB-b:6070	Diagnoses - secondary ICD10: Q54.0 Hypospadias, balanic || id:UKB-b:6070	CYP4A11 (Brain Cerebellar Hemisphere)	Wald ratio	1	-9.46e-07	2.37e-05	0.9681
cg04714159	W4sDUk	UKB-b:2877	Diagnoses - secondary ICD10: Q54.1 Hypospadias, penile || id:UKB-b:2877	CYP4A11 (Brain Putamen basal ganglia)	Wald ratio	1	-6.64e-06	1.86e-05	0.721
cg04714159	W4sDUk	UKB-b:4707	Diagnoses - secondary ICD10: Q54.9 Hypospadias, unspecified || id:UKB-b:4707	CYP4A11 (Brain Putamen basal ganglia)	Wald ratio	1	2.5e-05	3.67e-05	0.4951
cg04714159	W4sDUk	UKB-b:6070	Diagnoses - secondary ICD10: Q54.0 Hypospadias, balanic || id:UKB-b:6070	CYP4A11 (Brain Putamen basal ganglia)	Wald ratio	1	3.26e-05	3e-05	0.2762
cg04714159	x6xdOX	UKB-b:2877	Diagnoses - secondary ICD10: Q54.1 Hypospadias, penile || id:UKB-b:2877	CYP4A11 (Esophagus Muscularis)	Wald ratio	1	3.75e-05	2.85e-05	0.1881
cg04714159	x6xdOX	UKB-b:4707	Diagnoses - secondary ICD10: Q54.9 Hypospadias, unspecified || id:UKB-b:4707	CYP4A11 (Esophagus Muscularis)	Wald ratio	1	1.88e-06	5.63e-05	0.9733
cg04714159	x6xdOX	UKB-b:6070	Diagnoses - secondary ICD10: Q54.0 Hypospadias, balanic || id:UKB-b:6070	CYP4A11 (Esophagus Muscularis)	Wald ratio	1	-1.24e-05	4.6e-05	0.7868
cg04714159	SxqPMU	UKB-b:2877	Diagnoses - secondary ICD10: Q54.1 Hypospadias, penile || id:UKB-b:2877	CYP4A11 (Lung)	Wald ratio	1	-1.74e-05	4.31e-05	0.6863
cg04714159	SxqPMU	UKB-b:4707	Diagnoses - secondary ICD10: Q54.9 Hypospadias, unspecified || id:UKB-b:4707	CYP4A11 (Lung)	Wald ratio	1	9.36e-06	8.51e-05	0.9124
cg04714159	SxqPMU	UKB-b:6070	Diagnoses - secondary ICD10: Q54.0 Hypospadias, balanic || id:UKB-b:6070	CYP4A11 (Lung)	Wald ratio	1	-6.81e-05	6.95e-05	0.3273
cg04714159	nSCHGJ	UKB-b:2877	Diagnoses - secondary ICD10: Q54.1 Hypospadias, penile || id:UKB-b:2877	CYP4A11 (Muscle Skeletal)	Wald ratio	1	3.06e-05	3.02e-05	0.3112
cg04714159	nSCHGJ	UKB-b:4707	Diagnoses - secondary ICD10: Q54.9 Hypospadias, unspecified || id:UKB-b:4707	CYP4A11 (Muscle Skeletal)	Wald ratio	1	1.86e-05	5.97e-05	0.7556
cg04714159	nSCHGJ	UKB-b:6070	Diagnoses - secondary ICD10: Q54.0 Hypospadias, balanic || id:UKB-b:6070	CYP4A11 (Muscle Skeletal)	Wald ratio	1	-4.16e-06	4.88e-05	0.932
cg04714159	HR9jsk	UKB-b:2877	Diagnoses - secondary ICD10: Q54.1 Hypospadias, penile || id:UKB-b:2877	CYP4A11 (Nerve Tibial)	Wald ratio	1	2.6e-05	3.45e-05	0.4505
cg04714159	HR9jsk	UKB-b:4707	Diagnoses - secondary ICD10: Q54.9 Hypospadias, unspecified || id:UKB-b:4707	CYP4A11 (Nerve Tibial)	Wald ratio	1	6.41e-05	6.81e-05	0.3468
cg04714159	HR9jsk	UKB-b:6070	Diagnoses - secondary ICD10: Q54.0 Hypospadias, balanic || id:UKB-b:6070	CYP4A11 (Nerve Tibial)	Wald ratio	1	-2.71e-06	5.56e-05	0.9611
cg04714159	rVFs2R	UKB-b:2877	Diagnoses - secondary ICD10: Q54.1 Hypospadias, penile || id:UKB-b:2877	CYP4A11 (Skin Sun Exposed Lower leg)	Wald ratio	1	1.58e-05	3.95e-05	0.6892
cg04714159	rVFs2R	UKB-b:4707	Diagnoses - secondary ICD10: Q54.9 Hypospadias, unspecified || id:UKB-b:4707	CYP4A11 (Skin Sun Exposed Lower leg)	Wald ratio	1	7.46e-05	7.8e-05	0.3388
cg04714159	rVFs2R	UKB-b:6070	Diagnoses - secondary ICD10: Q54.0 Hypospadias, balanic || id:UKB-b:6070	CYP4A11 (Skin Sun Exposed Lower leg)	Wald ratio	1	-3.08e-05	6.37e-05	0.6285
cg04714159	SUhDfA	UKB-b:2877	Diagnoses - secondary ICD10: Q54.1 Hypospadias, penile || id:UKB-b:2877	CYP4A22 (Artery Tibial)	Wald ratio	1	-5.43e-05	2.97e-05	0.06716
cg04714159	SUhDfA	UKB-b:4707	Diagnoses - secondary ICD10: Q54.9 Hypospadias, unspecified || id:UKB-b:4707	CYP4A22 (Artery Tibial)	Wald ratio	1	-5.34e-05	5.86e-05	0.3618
cg04714159	SUhDfA	UKB-b:6070	Diagnoses - secondary ICD10: Q54.0 Hypospadias, balanic || id:UKB-b:6070	CYP4A22 (Artery Tibial)	Wald ratio	1	-6.06e-05	4.78e-05	0.205
cg04714159	80pz2N	UKB-b:2877	Diagnoses - secondary ICD10: Q54.1 Hypospadias, penile || id:UKB-b:2877	CYP4A22 (Brain Cortex)	Wald ratio	1	-8.57e-06	1.46e-05	0.5573
cg04714159	80pz2N	UKB-b:4707	Diagnoses - secondary ICD10: Q54.9 Hypospadias, unspecified || id:UKB-b:4707	CYP4A22 (Brain Cortex)	Wald ratio	1	-2.59e-05	2.89e-05	0.3698
cg04714159	80pz2N	UKB-b:6070	Diagnoses - secondary ICD10: Q54.0 Hypospadias, balanic || id:UKB-b:6070	CYP4A22 (Brain Cortex)	Wald ratio	1	1.83e-05	2.36e-05	0.4364
cg04714159	vKjQcz	UKB-b:2877	Diagnoses - secondary ICD10: Q54.1 Hypospadias, penile || id:UKB-b:2877	CYP4A22 (Breast Mammary Tissue)	Wald ratio	1	-2.04e-07	3.57e-05	0.9954
cg04714159	vKjQcz	UKB-b:4707	Diagnoses - secondary ICD10: Q54.9 Hypospadias, unspecified || id:UKB-b:4707	CYP4A22 (Breast Mammary Tissue)	Wald ratio	1	0.0001025	7.04e-05	0.1454
cg04714159	vKjQcz	UKB-b:6070	Diagnoses - secondary ICD10: Q54.0 Hypospadias, balanic || id:UKB-b:6070	CYP4A22 (Breast Mammary Tissue)	Wald ratio	1	0.0001003	5.75e-05	0.08116
cg04714159	9n8VCb	UKB-b:2877	Diagnoses - secondary ICD10: Q54.1 Hypospadias, penile || id:UKB-b:2877	CYP4A22 (Esophagus Gastroesophageal Junction)	Wald ratio	1	-2.21e-05	1.5e-05	0.1414
cg04714159	9n8VCb	UKB-b:4707	Diagnoses - secondary ICD10: Q54.9 Hypospadias, unspecified || id:UKB-b:4707	CYP4A22 (Esophagus Gastroesophageal Junction)	Wald ratio	1	-4.08e-06	2.97e-05	0.8905
cg04714159	9n8VCb	UKB-b:6070	Diagnoses - secondary ICD10: Q54.0 Hypospadias, balanic || id:UKB-b:6070	CYP4A22 (Esophagus Gastroesophageal Junction)	Wald ratio	1	6.08e-07	2.42e-05	0.98
cg04714159	yNiIbv	UKB-b:2877	Diagnoses - secondary ICD10: Q54.1 Hypospadias, penile || id:UKB-b:2877	CYP4A22 (Esophagus Muscularis)	Wald ratio	1	-6.76e-06	2.92e-05	0.8171
cg04714159	yNiIbv	UKB-b:4707	Diagnoses - secondary ICD10: Q54.9 Hypospadias, unspecified || id:UKB-b:4707	CYP4A22 (Esophagus Muscularis)	Wald ratio	1	-6.96e-05	5.77e-05	0.2276
cg04714159	yNiIbv	UKB-b:6070	Diagnoses - secondary ICD10: Q54.0 Hypospadias, balanic || id:UKB-b:6070	CYP4A22 (Esophagus Muscularis)	Wald ratio	1	1.7e-05	4.71e-05	0.719
cg04714159	X0giOu	UKB-b:2877	Diagnoses - secondary ICD10: Q54.1 Hypospadias, penile || id:UKB-b:2877	CYP4A22 (Liver)	Wald ratio	1	-6.05e-05	2.64e-05	0.02177
cg04714159	X0giOu	UKB-b:4707	Diagnoses - secondary ICD10: Q54.9 Hypospadias, unspecified || id:UKB-b:4707	CYP4A22 (Liver)	Wald ratio	1	-4.34e-05	5.2e-05	0.4042
cg04714159	X0giOu	UKB-b:6070	Diagnoses - secondary ICD10: Q54.0 Hypospadias, balanic || id:UKB-b:6070	CYP4A22 (Liver)	Wald ratio	1	-1.29e-05	4.25e-05	0.7615
cg04714159	VzV5Ik	UKB-b:2877	Diagnoses - secondary ICD10: Q54.1 Hypospadias, penile || id:UKB-b:2877	CYP4A22 (Lung)	Wald ratio	1	-4.16e-05	4.26e-05	0.329
cg04714159	VzV5Ik	UKB-b:4707	Diagnoses - secondary ICD10: Q54.9 Hypospadias, unspecified || id:UKB-b:4707	CYP4A22 (Lung)	Wald ratio	1	-3.19e-05	8.42e-05	0.7046
cg04714159	VzV5Ik	UKB-b:6070	Diagnoses - secondary ICD10: Q54.0 Hypospadias, balanic || id:UKB-b:6070	CYP4A22 (Lung)	Wald ratio	1	3.05e-06	6.87e-05	0.9646
cg04714159	1nIH5U	UKB-b:2877	Diagnoses - secondary ICD10: Q54.1 Hypospadias, penile || id:UKB-b:2877	CYP4A22 (Nerve Tibial)	Wald ratio	1	1.63e-06	2.36e-05	0.9447
cg04714159	1nIH5U	UKB-b:4707	Diagnoses - secondary ICD10: Q54.9 Hypospadias, unspecified || id:UKB-b:4707	CYP4A22 (Nerve Tibial)	Wald ratio	1	-4.69e-05	4.65e-05	0.3131
cg04714159	1nIH5U	UKB-b:6070	Diagnoses - secondary ICD10: Q54.0 Hypospadias, balanic || id:UKB-b:6070	CYP4A22 (Nerve Tibial)	Wald ratio	1	-4.91e-05	3.8e-05	0.1959
cg04714159	anyRl5	UKB-b:2877	Diagnoses - secondary ICD10: Q54.1 Hypospadias, penile || id:UKB-b:2877	CYP4A22 (Thyroid)	Wald ratio	1	-3.15e-05	3.24e-05	0.3305
cg04714159	anyRl5	UKB-b:4707	Diagnoses - secondary ICD10: Q54.9 Hypospadias, unspecified || id:UKB-b:4707	CYP4A22 (Thyroid)	Wald ratio	1	-2.48e-05	6.39e-05	0.6981
cg04714159	anyRl5	UKB-b:6070	Diagnoses - secondary ICD10: Q54.0 Hypospadias, balanic || id:UKB-b:6070	CYP4A22 (Thyroid)	Wald ratio	1	2.19e-06	5.22e-05	0.9666
cg04714159	WDJR1z	UKB-b:2877	Diagnoses - secondary ICD10: Q54.1 Hypospadias, penile || id:UKB-b:2877	CYP4A22 (Whole Blood)	Wald ratio	1	-5.99e-06	3.99e-05	0.8806
cg04714159	WDJR1z	UKB-b:4707	Diagnoses - secondary ICD10: Q54.9 Hypospadias, unspecified || id:UKB-b:4707	CYP4A22 (Whole Blood)	Wald ratio	1	-6.52e-05	7.87e-05	0.4075
cg04714159	WDJR1z	UKB-b:6070	Diagnoses - secondary ICD10: Q54.0 Hypospadias, balanic || id:UKB-b:6070	CYP4A22 (Whole Blood)	Wald ratio	1	-1.16e-05	6.43e-05	0.8565
cg04714159	zqKbRc	UKB-b:2877	Diagnoses - secondary ICD10: Q54.1 Hypospadias, penile || id:UKB-b:2877	CYP4B1 (Adipose Subcutaneous)	Wald ratio	1	-5.46e-06	6.38e-05	0.9317
cg04714159	zqKbRc	UKB-b:4707	Diagnoses - secondary ICD10: Q54.9 Hypospadias, unspecified || id:UKB-b:4707	CYP4B1 (Adipose Subcutaneous)	Wald ratio	1	-0.0001209	0.000126	0.3369
cg04714159	zqKbRc	UKB-b:6070	Diagnoses - secondary ICD10: Q54.0 Hypospadias, balanic || id:UKB-b:6070	CYP4B1 (Adipose Subcutaneous)	Wald ratio	1	5.77e-05	0.0001028	0.5745
cg04714159	i3hVXy	UKB-b:2877	Diagnoses - secondary ICD10: Q54.1 Hypospadias, penile || id:UKB-b:2877	CYP4B1 (Adipose Visceral Omentum)	Wald ratio	1	-4.47e-07	3.29e-05	0.9892
cg04714159	i3hVXy	UKB-b:4707	Diagnoses - secondary ICD10: Q54.9 Hypospadias, unspecified || id:UKB-b:4707	CYP4B1 (Adipose Visceral Omentum)	Wald ratio	1	-5.03e-05	6.5e-05	0.4394
cg04714159	i3hVXy	UKB-b:6070	Diagnoses - secondary ICD10: Q54.0 Hypospadias, balanic || id:UKB-b:6070	CYP4B1 (Adipose Visceral Omentum)	Wald ratio	1	1.53e-05	5.31e-05	0.7726
cg04714159	5Ns3Vf	UKB-b:2877	Diagnoses - secondary ICD10: Q54.1 Hypospadias, penile || id:UKB-b:2877	CYP4B1 (Artery Aorta)	Wald ratio	1	-8.46e-05	3.62e-05	0.01963
cg04714159	5Ns3Vf	UKB-b:4707	Diagnoses - secondary ICD10: Q54.9 Hypospadias, unspecified || id:UKB-b:4707	CYP4B1 (Artery Aorta)	Wald ratio	1	-7.54e-05	7.16e-05	0.2921
cg04714159	5Ns3Vf	UKB-b:6070	Diagnoses - secondary ICD10: Q54.0 Hypospadias, balanic || id:UKB-b:6070	CYP4B1 (Artery Aorta)	Wald ratio	1	-3.82e-05	5.84e-05	0.5129
cg04714159	adXd5L	UKB-b:2877	Diagnoses - secondary ICD10: Q54.1 Hypospadias, penile || id:UKB-b:2877	CYP4B1 (Artery Coronary)	Wald ratio	1	-6.78e-06	3.12e-05	0.8277
cg04714159	adXd5L	UKB-b:4707	Diagnoses - secondary ICD10: Q54.9 Hypospadias, unspecified || id:UKB-b:4707	CYP4B1 (Artery Coronary)	Wald ratio	1	-7.38e-05	6.15e-05	0.2302
cg04714159	adXd5L	UKB-b:6070	Diagnoses - secondary ICD10: Q54.0 Hypospadias, balanic || id:UKB-b:6070	CYP4B1 (Artery Coronary)	Wald ratio	1	1.94e-05	5.02e-05	0.6994
cg04714159	yrIdQx	UKB-b:2877	Diagnoses - secondary ICD10: Q54.1 Hypospadias, penile || id:UKB-b:2877	CYP4B1 (Artery Tibial)	Wald ratio	1	-9.5e-06	4.3e-05	0.825
cg04714159	yrIdQx	UKB-b:4707	Diagnoses - secondary ICD10: Q54.9 Hypospadias, unspecified || id:UKB-b:4707	CYP4B1 (Artery Tibial)	Wald ratio	1	-0.0001025	8.49e-05	0.2274
cg04714159	yrIdQx	UKB-b:6070	Diagnoses - secondary ICD10: Q54.0 Hypospadias, balanic || id:UKB-b:6070	CYP4B1 (Artery Tibial)	Wald ratio	1	2.63e-05	6.93e-05	0.7041
cg04714159	nFZjfP	UKB-b:2877	Diagnoses - secondary ICD10: Q54.1 Hypospadias, penile || id:UKB-b:2877	CYP4B1 (Brain Cerebellar Hemisphere)	Wald ratio	1	-2.28e-05	1.59e-05	0.1505
cg04714159	nFZjfP	UKB-b:4707	Diagnoses - secondary ICD10: Q54.9 Hypospadias, unspecified || id:UKB-b:4707	CYP4B1 (Brain Cerebellar Hemisphere)	Wald ratio	1	-3.07e-05	3.13e-05	0.3265
cg04714159	nFZjfP	UKB-b:6070	Diagnoses - secondary ICD10: Q54.0 Hypospadias, balanic || id:UKB-b:6070	CYP4B1 (Brain Cerebellar Hemisphere)	Wald ratio	1	-2.09e-05	2.56e-05	0.4146
cg04714159	X7YTnu	UKB-b:2877	Diagnoses - secondary ICD10: Q54.1 Hypospadias, penile || id:UKB-b:2877	CYP4B1 (Breast Mammary Tissue)	Wald ratio	1	-3.88e-06	4.53e-05	0.9317
cg04714159	X7YTnu	UKB-b:4707	Diagnoses - secondary ICD10: Q54.9 Hypospadias, unspecified || id:UKB-b:4707	CYP4B1 (Breast Mammary Tissue)	Wald ratio	1	-8.58e-05	8.94e-05	0.3369
cg04714159	X7YTnu	UKB-b:6070	Diagnoses - secondary ICD10: Q54.0 Hypospadias, balanic || id:UKB-b:6070	CYP4B1 (Breast Mammary Tissue)	Wald ratio	1	4.1e-05	7.3e-05	0.5745
cg04714159	Gg1fna	UKB-b:2877	Diagnoses - secondary ICD10: Q54.1 Hypospadias, penile || id:UKB-b:2877	CYP4B1 (Colon Transverse)	Wald ratio	1	-4.02e-06	4.7e-05	0.9317
cg04714159	Gg1fna	UKB-b:4707	Diagnoses - secondary ICD10: Q54.9 Hypospadias, unspecified || id:UKB-b:4707	CYP4B1 (Colon Transverse)	Wald ratio	1	-8.9e-05	9.27e-05	0.3369
cg04714159	Gg1fna	UKB-b:6070	Diagnoses - secondary ICD10: Q54.0 Hypospadias, balanic || id:UKB-b:6070	CYP4B1 (Colon Transverse)	Wald ratio	1	4.25e-05	7.57e-05	0.5745
cg04714159	8qT86N	UKB-b:2877	Diagnoses - secondary ICD10: Q54.1 Hypospadias, penile || id:UKB-b:2877	CYP4B1 (Esophagus Mucosa)	Wald ratio	1	-4.19e-06	1.95e-05	0.8299
cg04714159	8qT86N	UKB-b:4707	Diagnoses - secondary ICD10: Q54.9 Hypospadias, unspecified || id:UKB-b:4707	CYP4B1 (Esophagus Mucosa)	Wald ratio	1	-4.58e-05	3.85e-05	0.2348
cg04714159	8qT86N	UKB-b:6070	Diagnoses - secondary ICD10: Q54.0 Hypospadias, balanic || id:UKB-b:6070	CYP4B1 (Esophagus Mucosa)	Wald ratio	1	1.22e-05	3.15e-05	0.6984
cg04714159	1VITph	UKB-b:2877	Diagnoses - secondary ICD10: Q54.1 Hypospadias, penile || id:UKB-b:2877	CYP4B1 (Esophagus Muscularis)	Wald ratio	1	-4.9e-07	3.61e-05	0.9892
cg04714159	1VITph	UKB-b:4707	Diagnoses - secondary ICD10: Q54.9 Hypospadias, unspecified || id:UKB-b:4707	CYP4B1 (Esophagus Muscularis)	Wald ratio	1	-5.51e-05	7.13e-05	0.4394
cg04714159	1VITph	UKB-b:6070	Diagnoses - secondary ICD10: Q54.0 Hypospadias, balanic || id:UKB-b:6070	CYP4B1 (Esophagus Muscularis)	Wald ratio	1	1.68e-05	5.82e-05	0.7726
cg04714159	CePXSt	UKB-b:2877	Diagnoses - secondary ICD10: Q54.1 Hypospadias, penile || id:UKB-b:2877	CYP4B1 (Heart Atrial Appendage)	Wald ratio	1	-3.04e-06	4.63e-05	0.9477
cg04714159	CePXSt	UKB-b:4707	Diagnoses - secondary ICD10: Q54.9 Hypospadias, unspecified || id:UKB-b:4707	CYP4B1 (Heart Atrial Appendage)	Wald ratio	1	-8.21e-05	9.14e-05	0.3686
cg04714159	CePXSt	UKB-b:6070	Diagnoses - secondary ICD10: Q54.0 Hypospadias, balanic || id:UKB-b:6070	CYP4B1 (Heart Atrial Appendage)	Wald ratio	1	4.42e-05	7.46e-05	0.5531
cg04714159	vF9603	UKB-b:2877	Diagnoses - secondary ICD10: Q54.1 Hypospadias, penile || id:UKB-b:2877	CYP4B1 (Heart Left Ventricle)	Wald ratio	1	-6.84e-06	3.18e-05	0.8299
cg04714159	vF9603	UKB-b:4707	Diagnoses - secondary ICD10: Q54.9 Hypospadias, unspecified || id:UKB-b:4707	CYP4B1 (Heart Left Ventricle)	Wald ratio	1	-7.47e-05	6.29e-05	0.2348
cg04714159	vF9603	UKB-b:6070	Diagnoses - secondary ICD10: Q54.0 Hypospadias, balanic || id:UKB-b:6070	CYP4B1 (Heart Left Ventricle)	Wald ratio	1	1.99e-05	5.13e-05	0.6984
cg04714159	DRUIfs	UKB-b:2877	Diagnoses - secondary ICD10: Q54.1 Hypospadias, penile || id:UKB-b:2877	CYP4B1 (Lung)	Wald ratio	1	-4.71e-06	2.17e-05	0.828
cg04714159	DRUIfs	UKB-b:4707	Diagnoses - secondary ICD10: Q54.9 Hypospadias, unspecified || id:UKB-b:4707	CYP4B1 (Lung)	Wald ratio	1	-5.14e-05	4.28e-05	0.2304
cg04714159	DRUIfs	UKB-b:6070	Diagnoses - secondary ICD10: Q54.0 Hypospadias, balanic || id:UKB-b:6070	CYP4B1 (Lung)	Wald ratio	1	1.35e-05	3.5e-05	0.6991
cg04714159	ZSNbpK	UKB-b:2877	Diagnoses - secondary ICD10: Q54.1 Hypospadias, penile || id:UKB-b:2877	CYP4B1 (Muscle Skeletal)	Wald ratio	1	-1.08e-05	4.7e-05	0.8182
cg04714159	ZSNbpK	UKB-b:4707	Diagnoses - secondary ICD10: Q54.9 Hypospadias, unspecified || id:UKB-b:4707	CYP4B1 (Muscle Skeletal)	Wald ratio	1	-9.14e-05	9.27e-05	0.3244
cg04714159	ZSNbpK	UKB-b:6070	Diagnoses - secondary ICD10: Q54.0 Hypospadias, balanic || id:UKB-b:6070	CYP4B1 (Muscle Skeletal)	Wald ratio	1	2.79e-05	7.57e-05	0.7125
cg04714159	4l81LH	UKB-b:2877	Diagnoses - secondary ICD10: Q54.1 Hypospadias, penile || id:UKB-b:2877	CYP4B1 (Nerve Tibial)	Wald ratio	1	-9.87e-06	4.46e-05	0.825
cg04714159	4l81LH	UKB-b:4707	Diagnoses - secondary ICD10: Q54.9 Hypospadias, unspecified || id:UKB-b:4707	CYP4B1 (Nerve Tibial)	Wald ratio	1	-0.0001064	8.81e-05	0.2274
cg04714159	4l81LH	UKB-b:6070	Diagnoses - secondary ICD10: Q54.0 Hypospadias, balanic || id:UKB-b:6070	CYP4B1 (Nerve Tibial)	Wald ratio	1	2.73e-05	7.2e-05	0.7041
cg04714159	WJIbPj	UKB-b:2877	Diagnoses - secondary ICD10: Q54.1 Hypospadias, penile || id:UKB-b:2877	CYP4B1 (Pancreas)	Wald ratio	1	-6.76e-06	3.47e-05	0.8457
cg04714159	WJIbPj	UKB-b:4707	Diagnoses - secondary ICD10: Q54.9 Hypospadias, unspecified || id:UKB-b:4707	CYP4B1 (Pancreas)	Wald ratio	1	-7.84e-05	6.86e-05	0.2528
cg04714159	WJIbPj	UKB-b:6070	Diagnoses - secondary ICD10: Q54.0 Hypospadias, balanic || id:UKB-b:6070	CYP4B1 (Pancreas)	Wald ratio	1	2.32e-05	5.6e-05	0.6781
cg04714159	jD3vvl	UKB-b:2877	Diagnoses - secondary ICD10: Q54.1 Hypospadias, penile || id:UKB-b:2877	CYP4B1 (Skin Not Sun Exposed Suprapubic)	Wald ratio	1	-6.33e-05	3.25e-05	0.05175
cg04714159	jD3vvl	UKB-b:4707	Diagnoses - secondary ICD10: Q54.9 Hypospadias, unspecified || id:UKB-b:4707	CYP4B1 (Skin Not Sun Exposed Suprapubic)	Wald ratio	1	-3.07e-05	6.42e-05	0.6332
cg04714159	jD3vvl	UKB-b:6070	Diagnoses - secondary ICD10: Q54.0 Hypospadias, balanic || id:UKB-b:6070	CYP4B1 (Skin Not Sun Exposed Suprapubic)	Wald ratio	1	-4.24e-05	5.25e-05	0.4186
cg04714159	Xgl1o0	UKB-b:2877	Diagnoses - secondary ICD10: Q54.1 Hypospadias, penile || id:UKB-b:2877	CYP4B1 (Skin Sun Exposed Lower leg)	Wald ratio	1	-9.64e-06	4.15e-05	0.8162
cg04714159	Xgl1o0	UKB-b:4707	Diagnoses - secondary ICD10: Q54.9 Hypospadias, unspecified || id:UKB-b:4707	CYP4B1 (Skin Sun Exposed Lower leg)	Wald ratio	1	-9.98e-05	8.19e-05	0.2229
cg04714159	Xgl1o0	UKB-b:6070	Diagnoses - secondary ICD10: Q54.0 Hypospadias, balanic || id:UKB-b:6070	CYP4B1 (Skin Sun Exposed Lower leg)	Wald ratio	1	2.42e-05	6.69e-05	0.717
cg04714159	QY4FI8	UKB-b:2877	Diagnoses - secondary ICD10: Q54.1 Hypospadias, penile || id:UKB-b:2877	CYP4B1 (Stomach)	Wald ratio	1	-5.43e-07	4e-05	0.9892
cg04714159	QY4FI8	UKB-b:4707	Diagnoses - secondary ICD10: Q54.9 Hypospadias, unspecified || id:UKB-b:4707	CYP4B1 (Stomach)	Wald ratio	1	-6.11e-05	7.91e-05	0.4394
cg04714159	QY4FI8	UKB-b:6070	Diagnoses - secondary ICD10: Q54.0 Hypospadias, balanic || id:UKB-b:6070	CYP4B1 (Stomach)	Wald ratio	1	1.87e-05	6.46e-05	0.7726
cg04714159	313ZMV	UKB-b:2877	Diagnoses - secondary ICD10: Q54.1 Hypospadias, penile || id:UKB-b:2877	CYP4B1 (Testis)	Wald ratio	1	-5.53e-05	2.84e-05	0.05175
cg04714159	313ZMV	UKB-b:4707	Diagnoses - secondary ICD10: Q54.9 Hypospadias, unspecified || id:UKB-b:4707	CYP4B1 (Testis)	Wald ratio	1	-2.68e-05	5.61e-05	0.6332
cg04714159	313ZMV	UKB-b:6070	Diagnoses - secondary ICD10: Q54.0 Hypospadias, balanic || id:UKB-b:6070	CYP4B1 (Testis)	Wald ratio	1	-3.71e-05	4.58e-05	0.4186
cg04714159	9J67RH	UKB-b:2877	Diagnoses - secondary ICD10: Q54.1 Hypospadias, penile || id:UKB-b:2877	CYP4X1 (Adipose Subcutaneous)	Wald ratio	1	3.36e-05	4.18e-05	0.4216
cg04714159	9J67RH	UKB-b:4707	Diagnoses - secondary ICD10: Q54.9 Hypospadias, unspecified || id:UKB-b:4707	CYP4X1 (Adipose Subcutaneous)	Wald ratio	1	3.3e-06	8.26e-05	0.9682
cg04714159	9J67RH	UKB-b:6070	Diagnoses - secondary ICD10: Q54.0 Hypospadias, balanic || id:UKB-b:6070	CYP4X1 (Adipose Subcutaneous)	Wald ratio	1	6.41e-05	6.74e-05	0.3414
cg04714159	Uixz5J	UKB-b:2877	Diagnoses - secondary ICD10: Q54.1 Hypospadias, penile || id:UKB-b:2877	CYP4X1 (Esophagus Mucosa)	Wald ratio	1	-4.51e-05	4.14e-05	0.2768
cg04714159	Uixz5J	UKB-b:4707	Diagnoses - secondary ICD10: Q54.9 Hypospadias, unspecified || id:UKB-b:4707	CYP4X1 (Esophagus Mucosa)	Wald ratio	1	6.83e-05	8.18e-05	0.4039
cg04714159	Uixz5J	UKB-b:6070	Diagnoses - secondary ICD10: Q54.0 Hypospadias, balanic || id:UKB-b:6070	CYP4X1 (Esophagus Mucosa)	Wald ratio	1	-3.15e-06	6.68e-05	0.9624
cg04714159	cZwkft	UKB-b:2877	Diagnoses - secondary ICD10: Q54.1 Hypospadias, penile || id:UKB-b:2877	CYP4X1 (Heart Atrial Appendage)	Wald ratio	1	-5.32e-05	4.07e-05	0.1916
cg04714159	cZwkft	UKB-b:4707	Diagnoses - secondary ICD10: Q54.9 Hypospadias, unspecified || id:UKB-b:4707	CYP4X1 (Heart Atrial Appendage)	Wald ratio	1	7.83e-05	8.04e-05	0.3303
cg04714159	cZwkft	UKB-b:6070	Diagnoses - secondary ICD10: Q54.0 Hypospadias, balanic || id:UKB-b:6070	CYP4X1 (Heart Atrial Appendage)	Wald ratio	1	-5.77e-05	6.56e-05	0.3794
cg04714159	AnXrCi	UKB-b:2877	Diagnoses - secondary ICD10: Q54.1 Hypospadias, penile || id:UKB-b:2877	CYP4X1 (Lung)	Wald ratio	1	-1.17e-05	5.39e-05	0.8284
cg04714159	AnXrCi	UKB-b:4707	Diagnoses - secondary ICD10: Q54.9 Hypospadias, unspecified || id:UKB-b:4707	CYP4X1 (Lung)	Wald ratio	1	-0.0001276	0.0001065	0.2307
cg04714159	AnXrCi	UKB-b:6070	Diagnoses - secondary ICD10: Q54.0 Hypospadias, balanic || id:UKB-b:6070	CYP4X1 (Lung)	Wald ratio	1	3.36e-05	8.7e-05	0.6993
cg04714159	XWfpyy	UKB-b:2877	Diagnoses - secondary ICD10: Q54.1 Hypospadias, penile || id:UKB-b:2877	CYP4X1 (Muscle Skeletal)	Wald ratio	1	-1.03e-05	4.98e-05	0.8367
cg04714159	XWfpyy	UKB-b:4707	Diagnoses - secondary ICD10: Q54.9 Hypospadias, unspecified || id:UKB-b:4707	CYP4X1 (Muscle Skeletal)	Wald ratio	1	-8e-05	9.83e-05	0.416
cg04714159	XWfpyy	UKB-b:6070	Diagnoses - secondary ICD10: Q54.0 Hypospadias, balanic || id:UKB-b:6070	CYP4X1 (Muscle Skeletal)	Wald ratio	1	-5.21e-05	8.03e-05	0.516
cg04714159	zJHD0D	UKB-b:2877	Diagnoses - secondary ICD10: Q54.1 Hypospadias, penile || id:UKB-b:2877	CYP4X1 (Prostate)	Wald ratio	1	-1.55e-05	2.15e-05	0.4716
cg04714159	zJHD0D	UKB-b:4707	Diagnoses - secondary ICD10: Q54.9 Hypospadias, unspecified || id:UKB-b:4707	CYP4X1 (Prostate)	Wald ratio	1	-8.92e-06	4.25e-05	0.8336
cg04714159	zJHD0D	UKB-b:6070	Diagnoses - secondary ICD10: Q54.0 Hypospadias, balanic || id:UKB-b:6070	CYP4X1 (Prostate)	Wald ratio	1	-8.89e-05	3.47e-05	0.01036
cg04714159	tA6gkN	UKB-b:2877	Diagnoses - secondary ICD10: Q54.1 Hypospadias, penile || id:UKB-b:2877	CYP4X1 (Skin Sun Exposed Lower leg)	Wald ratio	1	6.49e-07	4.29e-05	0.9879
cg04714159	tA6gkN	UKB-b:4707	Diagnoses - secondary ICD10: Q54.9 Hypospadias, unspecified || id:UKB-b:4707	CYP4X1 (Skin Sun Exposed Lower leg)	Wald ratio	1	0.0001002	8.48e-05	0.2374
cg04714159	tA6gkN	UKB-b:6070	Diagnoses - secondary ICD10: Q54.0 Hypospadias, balanic || id:UKB-b:6070	CYP4X1 (Skin Sun Exposed Lower leg)	Wald ratio	1	7.97e-05	6.92e-05	0.2496
cg04714159	5o4CJI	UKB-b:2877	Diagnoses - secondary ICD10: Q54.1 Hypospadias, penile || id:UKB-b:2877	CYP4X1 (Spleen)	Wald ratio	1	-2.42e-07	1.63e-05	0.9882
cg04714159	5o4CJI	UKB-b:4707	Diagnoses - secondary ICD10: Q54.9 Hypospadias, unspecified || id:UKB-b:4707	CYP4X1 (Spleen)	Wald ratio	1	-3.8e-05	3.22e-05	0.238
cg04714159	5o4CJI	UKB-b:6070	Diagnoses - secondary ICD10: Q54.0 Hypospadias, balanic || id:UKB-b:6070	CYP4X1 (Spleen)	Wald ratio	1	-3.03e-05	2.63e-05	0.2496
cg04714159	Rvii5K	UKB-b:2877	Diagnoses - secondary ICD10: Q54.1 Hypospadias, penile || id:UKB-b:2877	CYP4X1 (Testis)	Wald ratio	1	3.48e-05	2.37e-05	0.141
cg04714159	Rvii5K	UKB-b:4707	Diagnoses - secondary ICD10: Q54.9 Hypospadias, unspecified || id:UKB-b:4707	CYP4X1 (Testis)	Wald ratio	1	-4.24e-05	4.67e-05	0.3634
cg04714159	Rvii5K	UKB-b:6070	Diagnoses - secondary ICD10: Q54.0 Hypospadias, balanic || id:UKB-b:6070	CYP4X1 (Testis)	Wald ratio	1	3.96e-05	3.81e-05	0.2986
cg04714159	HI5EV0	UKB-b:2877	Diagnoses - secondary ICD10: Q54.1 Hypospadias, penile || id:UKB-b:2877	CYP4Z1 (Adipose Subcutaneous)	Wald ratio	1	1.43e-05	3.99e-05	0.72
cg04714159	HI5EV0	UKB-b:4707	Diagnoses - secondary ICD10: Q54.9 Hypospadias, unspecified || id:UKB-b:4707	CYP4Z1 (Adipose Subcutaneous)	Wald ratio	1	-5.34e-05	7.87e-05	0.4971
cg04714159	HI5EV0	UKB-b:6070	Diagnoses - secondary ICD10: Q54.0 Hypospadias, balanic || id:UKB-b:6070	CYP4Z1 (Adipose Subcutaneous)	Wald ratio	1	-6.8e-05	6.43e-05	0.2901
cg04714159	Z9Cwnp	UKB-b:2877	Diagnoses - secondary ICD10: Q54.1 Hypospadias, penile || id:UKB-b:2877	CYP4Z1 (Artery Tibial)	Wald ratio	1	-1.49e-05	3.76e-05	0.6917
cg04714159	Z9Cwnp	UKB-b:4707	Diagnoses - secondary ICD10: Q54.9 Hypospadias, unspecified || id:UKB-b:4707	CYP4Z1 (Artery Tibial)	Wald ratio	1	-9.61e-05	7.43e-05	0.1957
cg04714159	Z9Cwnp	UKB-b:6070	Diagnoses - secondary ICD10: Q54.0 Hypospadias, balanic || id:UKB-b:6070	CYP4Z1 (Artery Tibial)	Wald ratio	1	-1.99e-06	6.07e-05	0.9739
cg04714159	wDg1Fc	UKB-b:2877	Diagnoses - secondary ICD10: Q54.1 Hypospadias, penile || id:UKB-b:2877	CYP4Z1 (Esophagus Muscularis)	Wald ratio	1	3.05e-05	4.65e-05	0.5122
cg04714159	wDg1Fc	UKB-b:4707	Diagnoses - secondary ICD10: Q54.9 Hypospadias, unspecified || id:UKB-b:4707	CYP4Z1 (Esophagus Muscularis)	Wald ratio	1	-9.87e-06	9.17e-05	0.9143
cg04714159	wDg1Fc	UKB-b:6070	Diagnoses - secondary ICD10: Q54.0 Hypospadias, balanic || id:UKB-b:6070	CYP4Z1 (Esophagus Muscularis)	Wald ratio	1	-6.43e-05	7.49e-05	0.3906
cg04714159	5TtkK1	UKB-b:2877	Diagnoses - secondary ICD10: Q54.1 Hypospadias, penile || id:UKB-b:2877	CYP4Z1 (Heart Left Ventricle)	Wald ratio	1	-2.55e-06	2.98e-05	0.9317
cg04714159	5TtkK1	UKB-b:4707	Diagnoses - secondary ICD10: Q54.9 Hypospadias, unspecified || id:UKB-b:4707	CYP4Z1 (Heart Left Ventricle)	Wald ratio	1	-5.64e-05	5.88e-05	0.3369
cg04714159	5TtkK1	UKB-b:6070	Diagnoses - secondary ICD10: Q54.0 Hypospadias, balanic || id:UKB-b:6070	CYP4Z1 (Heart Left Ventricle)	Wald ratio	1	2.69e-05	4.8e-05	0.5745
cg04714159	3ag1Hs	UKB-b:2877	Diagnoses - secondary ICD10: Q54.1 Hypospadias, penile || id:UKB-b:2877	CYP4Z1 (Lung)	Wald ratio	1	-6.24e-06	2.7e-05	0.8171
cg04714159	3ag1Hs	UKB-b:4707	Diagnoses - secondary ICD10: Q54.9 Hypospadias, unspecified || id:UKB-b:4707	CYP4Z1 (Lung)	Wald ratio	1	-6.43e-05	5.33e-05	0.2276
cg04714159	3ag1Hs	UKB-b:6070	Diagnoses - secondary ICD10: Q54.0 Hypospadias, balanic || id:UKB-b:6070	CYP4Z1 (Lung)	Wald ratio	1	1.57e-05	4.35e-05	0.719
cg04714159	MAWOUz	UKB-b:2877	Diagnoses - secondary ICD10: Q54.1 Hypospadias, penile || id:UKB-b:2877	CYP4Z1 (Muscle Skeletal)	Wald ratio	1	-7.63e-06	3.88e-05	0.8439
cg04714159	MAWOUz	UKB-b:4707	Diagnoses - secondary ICD10: Q54.9 Hypospadias, unspecified || id:UKB-b:4707	CYP4Z1 (Muscle Skeletal)	Wald ratio	1	-7.6e-05	7.65e-05	0.3211
cg04714159	MAWOUz	UKB-b:6070	Diagnoses - secondary ICD10: Q54.0 Hypospadias, balanic || id:UKB-b:6070	CYP4Z1 (Muscle Skeletal)	Wald ratio	1	1.31e-05	6.25e-05	0.8336
cg04714159	eIbzOm	UKB-b:2877	Diagnoses - secondary ICD10: Q54.1 Hypospadias, penile || id:UKB-b:2877	CYP4Z1 (Nerve Tibial)	Wald ratio	1	-1.74e-05	3.88e-05	0.6537
cg04714159	eIbzOm	UKB-b:4707	Diagnoses - secondary ICD10: Q54.9 Hypospadias, unspecified || id:UKB-b:4707	CYP4Z1 (Nerve Tibial)	Wald ratio	1	-7.43e-05	7.67e-05	0.3326
cg04714159	eIbzOm	UKB-b:6070	Diagnoses - secondary ICD10: Q54.0 Hypospadias, balanic || id:UKB-b:6070	CYP4Z1 (Nerve Tibial)	Wald ratio	1	2.66e-05	6.26e-05	0.6712
cg04714159	LaxWUK	UKB-b:2877	Diagnoses - secondary ICD10: Q54.1 Hypospadias, penile || id:UKB-b:2877	CYP4Z1 (Skin Sun Exposed Lower leg)	Wald ratio	1	-2.51e-06	3.18e-05	0.9371
cg04714159	LaxWUK	UKB-b:4707	Diagnoses - secondary ICD10: Q54.9 Hypospadias, unspecified || id:UKB-b:4707	CYP4Z1 (Skin Sun Exposed Lower leg)	Wald ratio	1	-6.14e-05	6.27e-05	0.3279
cg04714159	LaxWUK	UKB-b:6070	Diagnoses - secondary ICD10: Q54.0 Hypospadias, balanic || id:UKB-b:6070	CYP4Z1 (Skin Sun Exposed Lower leg)	Wald ratio	1	2.87e-05	5.12e-05	0.5748
cg04714159	7bDYku	UKB-b:2877	Diagnoses - secondary ICD10: Q54.1 Hypospadias, penile || id:UKB-b:2877	CYP4Z1 (Stomach)	Wald ratio	1	-1.9e-05	2.75e-05	0.4884
cg04714159	7bDYku	UKB-b:4707	Diagnoses - secondary ICD10: Q54.9 Hypospadias, unspecified || id:UKB-b:4707	CYP4Z1 (Stomach)	Wald ratio	1	-7.47e-05	5.43e-05	0.1686
cg04714159	7bDYku	UKB-b:6070	Diagnoses - secondary ICD10: Q54.0 Hypospadias, balanic || id:UKB-b:6070	CYP4Z1 (Stomach)	Wald ratio	1	-9.24e-06	4.43e-05	0.8348
cg04714159	kDGGpz	UKB-b:2877	Diagnoses - secondary ICD10: Q54.1 Hypospadias, penile || id:UKB-b:2877	CYP4Z2P (Lung)	Wald ratio	1	-5.04e-07	3.71e-05	0.9892
cg04714159	kDGGpz	UKB-b:4707	Diagnoses - secondary ICD10: Q54.9 Hypospadias, unspecified || id:UKB-b:4707	CYP4Z2P (Lung)	Wald ratio	1	-5.67e-05	7.33e-05	0.4394
cg04714159	kDGGpz	UKB-b:6070	Diagnoses - secondary ICD10: Q54.0 Hypospadias, balanic || id:UKB-b:6070	CYP4Z2P (Lung)	Wald ratio	1	1.73e-05	5.99e-05	0.7726
cg04714159	qTNEf7	UKB-b:2877	Diagnoses - secondary ICD10: Q54.1 Hypospadias, penile || id:UKB-b:2877	CYP4Z2P (Skin Not Sun Exposed Suprapubic)	Wald ratio	1	-5.89e-05	2.52e-05	0.0191
cg04714159	qTNEf7	UKB-b:4707	Diagnoses - secondary ICD10: Q54.9 Hypospadias, unspecified || id:UKB-b:4707	CYP4Z2P (Skin Not Sun Exposed Suprapubic)	Wald ratio	1	-5.29e-05	4.97e-05	0.2872
cg04714159	qTNEf7	UKB-b:6070	Diagnoses - secondary ICD10: Q54.0 Hypospadias, balanic || id:UKB-b:6070	CYP4Z2P (Skin Not Sun Exposed Suprapubic)	Wald ratio	1	-2.7e-05	4.06e-05	0.5057
cg04714159	p5SkAQ	UKB-b:2877	Diagnoses - secondary ICD10: Q54.1 Hypospadias, penile || id:UKB-b:2877	CYP4Z2P (Skin Sun Exposed Lower leg)	Wald ratio	1	-2.14e-06	3.25e-05	0.9477
cg04714159	p5SkAQ	UKB-b:4707	Diagnoses - secondary ICD10: Q54.9 Hypospadias, unspecified || id:UKB-b:4707	CYP4Z2P (Skin Sun Exposed Lower leg)	Wald ratio	1	-5.78e-05	6.43e-05	0.3686
cg04714159	p5SkAQ	UKB-b:6070	Diagnoses - secondary ICD10: Q54.0 Hypospadias, balanic || id:UKB-b:6070	CYP4Z2P (Skin Sun Exposed Lower leg)	Wald ratio	1	3.11e-05	5.25e-05	0.5531
cg04714159	49Pq1S	UKB-b:2877	Diagnoses - secondary ICD10: Q54.1 Hypospadias, penile || id:UKB-b:2877	CYP4Z2P (Testis)	Wald ratio	1	5.47e-07	1.68e-05	0.9741
cg04714159	49Pq1S	UKB-b:4707	Diagnoses - secondary ICD10: Q54.9 Hypospadias, unspecified || id:UKB-b:4707	CYP4Z2P (Testis)	Wald ratio	1	2.65e-05	3.32e-05	0.4249
cg04714159	49Pq1S	UKB-b:6070	Diagnoses - secondary ICD10: Q54.0 Hypospadias, balanic || id:UKB-b:6070	CYP4Z2P (Testis)	Wald ratio	1	4.33e-05	2.71e-05	0.1105
cg04714159	MF8nJU	UKB-b:2877	Diagnoses - secondary ICD10: Q54.1 Hypospadias, penile || id:UKB-b:2877	EFCAB14 (Artery Aorta)	Wald ratio	1	-4.17e-05	4.58e-05	0.3622
cg04714159	MF8nJU	UKB-b:4707	Diagnoses - secondary ICD10: Q54.9 Hypospadias, unspecified || id:UKB-b:4707	EFCAB14 (Artery Aorta)	Wald ratio	1	6.45e-05	9.04e-05	0.4758
cg04714159	MF8nJU	UKB-b:6070	Diagnoses - secondary ICD10: Q54.0 Hypospadias, balanic || id:UKB-b:6070	EFCAB14 (Artery Aorta)	Wald ratio	1	-7.86e-05	7.38e-05	0.2867
cg04714159	0xLxoi	UKB-b:2877	Diagnoses - secondary ICD10: Q54.1 Hypospadias, penile || id:UKB-b:2877	EFCAB14 (Artery Tibial)	Wald ratio	1	-6.61e-05	7.25e-05	0.3622
cg04714159	0xLxoi	UKB-b:4707	Diagnoses - secondary ICD10: Q54.9 Hypospadias, unspecified || id:UKB-b:4707	EFCAB14 (Artery Tibial)	Wald ratio	1	0.0001021	0.0001431	0.4758
cg04714159	0xLxoi	UKB-b:6070	Diagnoses - secondary ICD10: Q54.0 Hypospadias, balanic || id:UKB-b:6070	EFCAB14 (Artery Tibial)	Wald ratio	1	-0.0001245	0.0001169	0.2867
cg04714159	8Emlqf	UKB-b:2877	Diagnoses - secondary ICD10: Q54.1 Hypospadias, penile || id:UKB-b:2877	EFCAB14 (Nerve Tibial)	Wald ratio	1	0.0001373	7.89e-05	0.08172
cg04714159	8Emlqf	UKB-b:4707	Diagnoses - secondary ICD10: Q54.9 Hypospadias, unspecified || id:UKB-b:4707	EFCAB14 (Nerve Tibial)	Wald ratio	1	-5.97e-05	0.0001558	0.7015
cg04714159	8Emlqf	UKB-b:6070	Diagnoses - secondary ICD10: Q54.0 Hypospadias, balanic || id:UKB-b:6070	EFCAB14 (Nerve Tibial)	Wald ratio	1	7.17e-05	0.0001272	0.5732
cg04714159	Bv7Hxb	UKB-b:2877	Diagnoses - secondary ICD10: Q54.1 Hypospadias, penile || id:UKB-b:2877	EFCAB14 (Testis)	Wald ratio	1	0.000119	5.91e-05	0.04391
cg04714159	Bv7Hxb	UKB-b:4707	Diagnoses - secondary ICD10: Q54.9 Hypospadias, unspecified || id:UKB-b:4707	EFCAB14 (Testis)	Wald ratio	1	-3.02e-05	0.0001166	0.7957
cg04714159	Bv7Hxb	UKB-b:6070	Diagnoses - secondary ICD10: Q54.0 Hypospadias, balanic || id:UKB-b:6070	EFCAB14 (Testis)	Wald ratio	1	5.07e-05	9.52e-05	0.5944
cg04714159	1IL6IU	UKB-b:2877	Diagnoses - secondary ICD10: Q54.1 Hypospadias, penile || id:UKB-b:2877	EFCAB14 (Whole Blood)	Wald ratio	1	4.37e-05	4.68e-05	0.3501
cg04714159	1IL6IU	UKB-b:4707	Diagnoses - secondary ICD10: Q54.9 Hypospadias, unspecified || id:UKB-b:4707	EFCAB14 (Whole Blood)	Wald ratio	1	-3.63e-05	9.24e-05	0.6943
cg04714159	1IL6IU	UKB-b:6070	Diagnoses - secondary ICD10: Q54.0 Hypospadias, balanic || id:UKB-b:6070	EFCAB14 (Whole Blood)	Wald ratio	1	0.0001083	7.55e-05	0.1514
cg04714159	2sWGkB	UKB-b:2877	Diagnoses - secondary ICD10: Q54.1 Hypospadias, penile || id:UKB-b:2877	EFCAB14-AS1 (Esophagus Mucosa)	Wald ratio	1	1.49e-05	3.62e-05	0.6814
cg04714159	2sWGkB	UKB-b:4707	Diagnoses - secondary ICD10: Q54.9 Hypospadias, unspecified || id:UKB-b:4707	EFCAB14-AS1 (Esophagus Mucosa)	Wald ratio	1	-3.27e-05	7.16e-05	0.6482
cg04714159	2sWGkB	UKB-b:6070	Diagnoses - secondary ICD10: Q54.0 Hypospadias, balanic || id:UKB-b:6070	EFCAB14-AS1 (Esophagus Mucosa)	Wald ratio	1	-6.1e-05	5.84e-05	0.2965
cg04714159	7GtmsS	UKB-b:2877	Diagnoses - secondary ICD10: Q54.1 Hypospadias, penile || id:UKB-b:2877	FAAH (Adipose Subcutaneous)	Wald ratio	1	-2.03e-06	3.58e-05	0.9548
cg04714159	7GtmsS	UKB-b:4707	Diagnoses - secondary ICD10: Q54.9 Hypospadias, unspecified || id:UKB-b:4707	FAAH (Adipose Subcutaneous)	Wald ratio	1	-3.14e-06	7.08e-05	0.9646
cg04714159	7GtmsS	UKB-b:6070	Diagnoses - secondary ICD10: Q54.0 Hypospadias, balanic || id:UKB-b:6070	FAAH (Adipose Subcutaneous)	Wald ratio	1	4.22e-05	5.78e-05	0.4651
cg04714159	V83Bjw	UKB-b:2877	Diagnoses - secondary ICD10: Q54.1 Hypospadias, penile || id:UKB-b:2877	FAAH (Adipose Visceral Omentum)	Wald ratio	1	-4.71e-05	0.0001738	0.7865
cg04714159	V83Bjw	UKB-b:4707	Diagnoses - secondary ICD10: Q54.9 Hypospadias, unspecified || id:UKB-b:4707	FAAH (Adipose Visceral Omentum)	Wald ratio	1	-0.0001949	0.0003432	0.5702
cg04714159	V83Bjw	UKB-b:6070	Diagnoses - secondary ICD10: Q54.0 Hypospadias, balanic || id:UKB-b:6070	FAAH (Adipose Visceral Omentum)	Wald ratio	1	-0.0001139	0.0002803	0.6844
cg04714159	MfzLW4	UKB-b:2877	Diagnoses - secondary ICD10: Q54.1 Hypospadias, penile || id:UKB-b:2877	FAAH (Artery Aorta)	Wald ratio	1	-8.02e-06	2.45e-05	0.7435
cg04714159	MfzLW4	UKB-b:4707	Diagnoses - secondary ICD10: Q54.9 Hypospadias, unspecified || id:UKB-b:4707	FAAH (Artery Aorta)	Wald ratio	1	-2.48e-06	4.84e-05	0.9592
cg04714159	MfzLW4	UKB-b:6070	Diagnoses - secondary ICD10: Q54.0 Hypospadias, balanic || id:UKB-b:6070	FAAH (Artery Aorta)	Wald ratio	1	-1.27e-06	3.95e-05	0.9743
cg04714159	fteSJ0	UKB-b:2877	Diagnoses - secondary ICD10: Q54.1 Hypospadias, penile || id:UKB-b:2877	FAAH (Artery Tibial)	Wald ratio	1	-1.65e-05	2.54e-05	0.5174
cg04714159	fteSJ0	UKB-b:4707	Diagnoses - secondary ICD10: Q54.9 Hypospadias, unspecified || id:UKB-b:4707	FAAH (Artery Tibial)	Wald ratio	1	-2.07e-05	5.02e-05	0.6807
cg04714159	fteSJ0	UKB-b:6070	Diagnoses - secondary ICD10: Q54.0 Hypospadias, balanic || id:UKB-b:6070	FAAH (Artery Tibial)	Wald ratio	1	-2.14e-05	4.1e-05	0.6012
cg04714159	tjDuiv	UKB-b:2877	Diagnoses - secondary ICD10: Q54.1 Hypospadias, penile || id:UKB-b:2877	FAAH (Brain Cerebellar Hemisphere)	Wald ratio	1	-8.28e-06	3.07e-05	0.7873
cg04714159	tjDuiv	UKB-b:4707	Diagnoses - secondary ICD10: Q54.9 Hypospadias, unspecified || id:UKB-b:4707	FAAH (Brain Cerebellar Hemisphere)	Wald ratio	1	-2.69e-05	6.06e-05	0.6564
cg04714159	tjDuiv	UKB-b:6070	Diagnoses - secondary ICD10: Q54.0 Hypospadias, balanic || id:UKB-b:6070	FAAH (Brain Cerebellar Hemisphere)	Wald ratio	1	1.89e-05	4.95e-05	0.7029
cg04714159	rsYzB9	UKB-b:2877	Diagnoses - secondary ICD10: Q54.1 Hypospadias, penile || id:UKB-b:2877	FAAH (Brain Cerebellum)	Wald ratio	1	-1.22e-05	2.67e-05	0.6478
cg04714159	rsYzB9	UKB-b:4707	Diagnoses - secondary ICD10: Q54.9 Hypospadias, unspecified || id:UKB-b:4707	FAAH (Brain Cerebellum)	Wald ratio	1	-9.54e-07	5.28e-05	0.9856
cg04714159	rsYzB9	UKB-b:6070	Diagnoses - secondary ICD10: Q54.0 Hypospadias, balanic || id:UKB-b:6070	FAAH (Brain Cerebellum)	Wald ratio	1	4.72e-06	4.31e-05	0.9127
cg04714159	lhVZOp	UKB-b:2877	Diagnoses - secondary ICD10: Q54.1 Hypospadias, penile || id:UKB-b:2877	FAAH (Brain Nucleus accumbens basal ganglia)	Wald ratio	1	1.56e-05	3.13e-05	0.619
cg04714159	lhVZOp	UKB-b:4707	Diagnoses - secondary ICD10: Q54.9 Hypospadias, unspecified || id:UKB-b:4707	FAAH (Brain Nucleus accumbens basal ganglia)	Wald ratio	1	8.54e-06	6.19e-05	0.8902
cg04714159	lhVZOp	UKB-b:6070	Diagnoses - secondary ICD10: Q54.0 Hypospadias, balanic || id:UKB-b:6070	FAAH (Brain Nucleus accumbens basal ganglia)	Wald ratio	1	5.22e-05	5.05e-05	0.301
cg04714159	vPBC1d	UKB-b:2877	Diagnoses - secondary ICD10: Q54.1 Hypospadias, penile || id:UKB-b:2877	FAAH (Cells EBV-transformed lymphocytes)	Wald ratio	1	-1.18e-05	1.81e-05	0.5174
cg04714159	vPBC1d	UKB-b:4707	Diagnoses - secondary ICD10: Q54.9 Hypospadias, unspecified || id:UKB-b:4707	FAAH (Cells EBV-transformed lymphocytes)	Wald ratio	1	-1.47e-05	3.58e-05	0.6807
cg04714159	vPBC1d	UKB-b:6070	Diagnoses - secondary ICD10: Q54.0 Hypospadias, balanic || id:UKB-b:6070	FAAH (Cells EBV-transformed lymphocytes)	Wald ratio	1	-1.53e-05	2.93e-05	0.6012
cg04714159	4jSz0s	UKB-b:2877	Diagnoses - secondary ICD10: Q54.1 Hypospadias, penile || id:UKB-b:2877	FAAH (Cells Transformed fibroblasts)	Wald ratio	1	-2.24e-05	3.46e-05	0.5174
cg04714159	4jSz0s	UKB-b:4707	Diagnoses - secondary ICD10: Q54.9 Hypospadias, unspecified || id:UKB-b:4707	FAAH (Cells Transformed fibroblasts)	Wald ratio	1	-2.81e-05	6.83e-05	0.6807
cg04714159	4jSz0s	UKB-b:6070	Diagnoses - secondary ICD10: Q54.0 Hypospadias, balanic || id:UKB-b:6070	FAAH (Cells Transformed fibroblasts)	Wald ratio	1	-2.92e-05	5.58e-05	0.6012
cg04714159	B0J8cO	UKB-b:2877	Diagnoses - secondary ICD10: Q54.1 Hypospadias, penile || id:UKB-b:2877	FAAH (Colon Transverse)	Wald ratio	1	1.35e-06	6.52e-05	0.9835
cg04714159	B0J8cO	UKB-b:4707	Diagnoses - secondary ICD10: Q54.9 Hypospadias, unspecified || id:UKB-b:4707	FAAH (Colon Transverse)	Wald ratio	1	6.09e-05	0.0001287	0.6363
cg04714159	B0J8cO	UKB-b:6070	Diagnoses - secondary ICD10: Q54.0 Hypospadias, balanic || id:UKB-b:6070	FAAH (Colon Transverse)	Wald ratio	1	6.46e-05	0.0001051	0.5389
cg04714159	Wn5Gh1	UKB-b:2877	Diagnoses - secondary ICD10: Q54.1 Hypospadias, penile || id:UKB-b:2877	FAAH (Esophagus Gastroesophageal Junction)	Wald ratio	1	-7.35e-06	2.25e-05	0.7435
cg04714159	Wn5Gh1	UKB-b:4707	Diagnoses - secondary ICD10: Q54.9 Hypospadias, unspecified || id:UKB-b:4707	FAAH (Esophagus Gastroesophageal Junction)	Wald ratio	1	-2.27e-06	4.43e-05	0.9592
cg04714159	Wn5Gh1	UKB-b:6070	Diagnoses - secondary ICD10: Q54.0 Hypospadias, balanic || id:UKB-b:6070	FAAH (Esophagus Gastroesophageal Junction)	Wald ratio	1	-1.17e-06	3.62e-05	0.9743
cg04714159	T3vEs0	UKB-b:2877	Diagnoses - secondary ICD10: Q54.1 Hypospadias, penile || id:UKB-b:2877	FAAH (Heart Atrial Appendage)	Wald ratio	1	-4.2e-06	5.06e-05	0.9338
cg04714159	T3vEs0	UKB-b:4707	Diagnoses - secondary ICD10: Q54.9 Hypospadias, unspecified || id:UKB-b:4707	FAAH (Heart Atrial Appendage)	Wald ratio	1	-3.42e-05	9.98e-05	0.7323
cg04714159	T3vEs0	UKB-b:6070	Diagnoses - secondary ICD10: Q54.0 Hypospadias, balanic || id:UKB-b:6070	FAAH (Heart Atrial Appendage)	Wald ratio	1	9.12e-05	8.15e-05	0.2632
cg04714159	DTaWWi	UKB-b:2877	Diagnoses - secondary ICD10: Q54.1 Hypospadias, penile || id:UKB-b:2877	FAAH (Muscle Skeletal)	Wald ratio	1	-5.01e-05	5.47e-05	0.3597
cg04714159	DTaWWi	UKB-b:4707	Diagnoses - secondary ICD10: Q54.9 Hypospadias, unspecified || id:UKB-b:4707	FAAH (Muscle Skeletal)	Wald ratio	1	-8.65e-05	0.0001081	0.4237
cg04714159	DTaWWi	UKB-b:6070	Diagnoses - secondary ICD10: Q54.0 Hypospadias, balanic || id:UKB-b:6070	FAAH (Muscle Skeletal)	Wald ratio	1	2.94e-05	8.83e-05	0.7391
cg04714159	PBN81m	UKB-b:2877	Diagnoses - secondary ICD10: Q54.1 Hypospadias, penile || id:UKB-b:2877	FAAH (Nerve Tibial)	Wald ratio	1	-3.59e-06	6.34e-05	0.9548
cg04714159	PBN81m	UKB-b:4707	Diagnoses - secondary ICD10: Q54.9 Hypospadias, unspecified || id:UKB-b:4707	FAAH (Nerve Tibial)	Wald ratio	1	-5.56e-06	0.0001251	0.9646
cg04714159	PBN81m	UKB-b:6070	Diagnoses - secondary ICD10: Q54.0 Hypospadias, balanic || id:UKB-b:6070	FAAH (Nerve Tibial)	Wald ratio	1	7.46e-05	0.0001021	0.4651
cg04714159	zifHZO	UKB-b:2877	Diagnoses - secondary ICD10: Q54.1 Hypospadias, penile || id:UKB-b:2877	FAAH (Pituitary)	Wald ratio	1	-1.22e-05	2.66e-05	0.6478
cg04714159	zifHZO	UKB-b:4707	Diagnoses - secondary ICD10: Q54.9 Hypospadias, unspecified || id:UKB-b:4707	FAAH (Pituitary)	Wald ratio	1	-9.5e-07	5.26e-05	0.9856
cg04714159	zifHZO	UKB-b:6070	Diagnoses - secondary ICD10: Q54.0 Hypospadias, balanic || id:UKB-b:6070	FAAH (Pituitary)	Wald ratio	1	4.7e-06	4.29e-05	0.9127
cg04714159	ouUgXW	UKB-b:2877	Diagnoses - secondary ICD10: Q54.1 Hypospadias, penile || id:UKB-b:2877	FAAH (Skin Not Sun Exposed Suprapubic)	Wald ratio	1	-3.94e-06	2.85e-05	0.8902
cg04714159	ouUgXW	UKB-b:4707	Diagnoses - secondary ICD10: Q54.9 Hypospadias, unspecified || id:UKB-b:4707	FAAH (Skin Not Sun Exposed Suprapubic)	Wald ratio	1	-1.01e-05	5.63e-05	0.8576
cg04714159	ouUgXW	UKB-b:6070	Diagnoses - secondary ICD10: Q54.0 Hypospadias, balanic || id:UKB-b:6070	FAAH (Skin Not Sun Exposed Suprapubic)	Wald ratio	1	2.71e-05	4.6e-05	0.5565
cg04714159	duS7cC	UKB-b:2877	Diagnoses - secondary ICD10: Q54.1 Hypospadias, penile || id:UKB-b:2877	FAAH (Skin Sun Exposed Lower leg)	Wald ratio	1	-2.04e-05	3.15e-05	0.5174
cg04714159	duS7cC	UKB-b:4707	Diagnoses - secondary ICD10: Q54.9 Hypospadias, unspecified || id:UKB-b:4707	FAAH (Skin Sun Exposed Lower leg)	Wald ratio	1	-2.56e-05	6.22e-05	0.6807
cg04714159	duS7cC	UKB-b:6070	Diagnoses - secondary ICD10: Q54.0 Hypospadias, balanic || id:UKB-b:6070	FAAH (Skin Sun Exposed Lower leg)	Wald ratio	1	-2.66e-05	5.08e-05	0.6012
cg04714159	mKPxnz	UKB-b:2877	Diagnoses - secondary ICD10: Q54.1 Hypospadias, penile || id:UKB-b:2877	FAAH (Thyroid)	Wald ratio	1	1.32e-05	4.64e-05	0.7765
cg04714159	mKPxnz	UKB-b:4707	Diagnoses - secondary ICD10: Q54.9 Hypospadias, unspecified || id:UKB-b:4707	FAAH (Thyroid)	Wald ratio	1	2.21e-05	9.17e-05	0.8099
cg04714159	mKPxnz	UKB-b:6070	Diagnoses - secondary ICD10: Q54.0 Hypospadias, balanic || id:UKB-b:6070	FAAH (Thyroid)	Wald ratio	1	3.32e-05	7.49e-05	0.6575
cg04714159	Lt0t5r	UKB-b:2877	Diagnoses - secondary ICD10: Q54.1 Hypospadias, penile || id:UKB-b:2877	FAAH (Vagina)	Wald ratio	1	3.64e-05	5.28e-05	0.4904
cg04714159	Lt0t5r	UKB-b:4707	Diagnoses - secondary ICD10: Q54.9 Hypospadias, unspecified || id:UKB-b:4707	FAAH (Vagina)	Wald ratio	1	-2.05e-05	0.0001043	0.8439
cg04714159	Lt0t5r	UKB-b:6070	Diagnoses - secondary ICD10: Q54.0 Hypospadias, balanic || id:UKB-b:6070	FAAH (Vagina)	Wald ratio	1	9.48e-05	8.52e-05	0.2657
cg04714159	NWNrts	UKB-b:2877	Diagnoses - secondary ICD10: Q54.1 Hypospadias, penile || id:UKB-b:2877	MKNK1 (Adipose Visceral Omentum)	Wald ratio	1	0.0001431	4.5e-05	0.00145
cg04714159	NWNrts	UKB-b:4707	Diagnoses - secondary ICD10: Q54.9 Hypospadias, unspecified || id:UKB-b:4707	MKNK1 (Adipose Visceral Omentum)	Wald ratio	1	-2.75e-05	8.88e-05	0.7568
cg04714159	NWNrts	UKB-b:6070	Diagnoses - secondary ICD10: Q54.0 Hypospadias, balanic || id:UKB-b:6070	MKNK1 (Adipose Visceral Omentum)	Wald ratio	1	8.72e-05	7.25e-05	0.2292
cg04714159	BvmsDu	UKB-b:2877	Diagnoses - secondary ICD10: Q54.1 Hypospadias, penile || id:UKB-b:2877	MKNK1 (Adrenal Gland)	Wald ratio	1	8.56e-05	2.71e-05	0.001565
cg04714159	BvmsDu	UKB-b:4707	Diagnoses - secondary ICD10: Q54.9 Hypospadias, unspecified || id:UKB-b:4707	MKNK1 (Adrenal Gland)	Wald ratio	1	-1.69e-05	5.34e-05	0.7514
cg04714159	BvmsDu	UKB-b:6070	Diagnoses - secondary ICD10: Q54.0 Hypospadias, balanic || id:UKB-b:6070	MKNK1 (Adrenal Gland)	Wald ratio	1	5.84e-05	4.36e-05	0.1809
cg04714159	5yc8EY	UKB-b:2877	Diagnoses - secondary ICD10: Q54.1 Hypospadias, penile || id:UKB-b:2877	MKNK1 (Brain Cerebellum)	Wald ratio	1	8.55e-05	2.71e-05	0.001595
cg04714159	5yc8EY	UKB-b:4707	Diagnoses - secondary ICD10: Q54.9 Hypospadias, unspecified || id:UKB-b:4707	MKNK1 (Brain Cerebellum)	Wald ratio	1	-1.79e-05	5.35e-05	0.7376
cg04714159	5yc8EY	UKB-b:6070	Diagnoses - secondary ICD10: Q54.0 Hypospadias, balanic || id:UKB-b:6070	MKNK1 (Brain Cerebellum)	Wald ratio	1	5.82e-05	4.37e-05	0.1824
cg04714159	uib1WB	UKB-b:2877	Diagnoses - secondary ICD10: Q54.1 Hypospadias, penile || id:UKB-b:2877	MKNK1 (Cells Transformed fibroblasts)	Wald ratio	1	0.000229	6.79e-05	0.0007476
cg04714159	uib1WB	UKB-b:4707	Diagnoses - secondary ICD10: Q54.9 Hypospadias, unspecified || id:UKB-b:4707	MKNK1 (Cells Transformed fibroblasts)	Wald ratio	1	-6.32e-05	0.0001341	0.6374
cg04714159	uib1WB	UKB-b:6070	Diagnoses - secondary ICD10: Q54.0 Hypospadias, balanic || id:UKB-b:6070	MKNK1 (Cells Transformed fibroblasts)	Wald ratio	1	0.0001404	0.0001095	0.1998
cg04714159	lbS10f	UKB-b:2877	Diagnoses - secondary ICD10: Q54.1 Hypospadias, penile || id:UKB-b:2877	MKNK1 (Esophagus Mucosa)	Wald ratio	1	-3.86e-05	4.22e-05	0.361
cg04714159	lbS10f	UKB-b:4707	Diagnoses - secondary ICD10: Q54.9 Hypospadias, unspecified || id:UKB-b:4707	MKNK1 (Esophagus Mucosa)	Wald ratio	1	5.85e-05	8.34e-05	0.4826
cg04714159	lbS10f	UKB-b:6070	Diagnoses - secondary ICD10: Q54.0 Hypospadias, balanic || id:UKB-b:6070	MKNK1 (Esophagus Mucosa)	Wald ratio	1	-7.29e-05	6.81e-05	0.2841
cg04714159	zwquhV	UKB-b:2877	Diagnoses - secondary ICD10: Q54.1 Hypospadias, penile || id:UKB-b:2877	MKNK1 (Heart Left Ventricle)	Wald ratio	1	2.43e-05	2.86e-05	0.3949
cg04714159	zwquhV	UKB-b:4707	Diagnoses - secondary ICD10: Q54.9 Hypospadias, unspecified || id:UKB-b:4707	MKNK1 (Heart Left Ventricle)	Wald ratio	1	2.78e-05	5.64e-05	0.6222
cg04714159	zwquhV	UKB-b:6070	Diagnoses - secondary ICD10: Q54.0 Hypospadias, balanic || id:UKB-b:6070	MKNK1 (Heart Left Ventricle)	Wald ratio	1	2.83e-05	4.6e-05	0.5386
cg04714159	wNpoj7	UKB-b:2877	Diagnoses - secondary ICD10: Q54.1 Hypospadias, penile || id:UKB-b:2877	MKNK1 (Lung)	Wald ratio	1	6.74e-05	2.13e-05	0.001521
cg04714159	wNpoj7	UKB-b:4707	Diagnoses - secondary ICD10: Q54.9 Hypospadias, unspecified || id:UKB-b:4707	MKNK1 (Lung)	Wald ratio	1	-1.29e-05	4.2e-05	0.7579
cg04714159	wNpoj7	UKB-b:6070	Diagnoses - secondary ICD10: Q54.0 Hypospadias, balanic || id:UKB-b:6070	MKNK1 (Lung)	Wald ratio	1	4.61e-05	3.43e-05	0.1786
cg04714159	PCUs3A	UKB-b:2877	Diagnoses - secondary ICD10: Q54.1 Hypospadias, penile || id:UKB-b:2877	MKNK1 (Pancreas)	Wald ratio	1	0.0001451	4.75e-05	0.002245
cg04714159	PCUs3A	UKB-b:4707	Diagnoses - secondary ICD10: Q54.9 Hypospadias, unspecified || id:UKB-b:4707	MKNK1 (Pancreas)	Wald ratio	1	-6.07e-05	9.38e-05	0.5177
cg04714159	PCUs3A	UKB-b:6070	Diagnoses - secondary ICD10: Q54.0 Hypospadias, balanic || id:UKB-b:6070	MKNK1 (Pancreas)	Wald ratio	1	6.92e-05	7.66e-05	0.3663
cg04714159	i3LooF	UKB-b:2877	Diagnoses - secondary ICD10: Q54.1 Hypospadias, penile || id:UKB-b:2877	MKNK1 (Spleen)	Wald ratio	1	7.12e-05	2.26e-05	0.001595
cg04714159	i3LooF	UKB-b:4707	Diagnoses - secondary ICD10: Q54.9 Hypospadias, unspecified || id:UKB-b:4707	MKNK1 (Spleen)	Wald ratio	1	-1.49e-05	4.46e-05	0.7376
cg04714159	i3LooF	UKB-b:6070	Diagnoses - secondary ICD10: Q54.0 Hypospadias, balanic || id:UKB-b:6070	MKNK1 (Spleen)	Wald ratio	1	4.85e-05	3.64e-05	0.1824
cg04714159	TzCJVi	UKB-b:2877	Diagnoses - secondary ICD10: Q54.1 Hypospadias, penile || id:UKB-b:2877	MKNK1 (Uterus)	Wald ratio	1	0.0001278	3.79e-05	0.0007317
cg04714159	TzCJVi	UKB-b:4707	Diagnoses - secondary ICD10: Q54.9 Hypospadias, unspecified || id:UKB-b:4707	MKNK1 (Uterus)	Wald ratio	1	-3.5e-05	7.47e-05	0.6393
cg04714159	TzCJVi	UKB-b:6070	Diagnoses - secondary ICD10: Q54.0 Hypospadias, balanic || id:UKB-b:6070	MKNK1 (Uterus)	Wald ratio	1	7.87e-05	6.1e-05	0.1972
cg04714159	fpr4u9	UKB-b:2877	Diagnoses - secondary ICD10: Q54.1 Hypospadias, penile || id:UKB-b:2877	MKNK1-AS1 (Lung)	Wald ratio	1	0.00015	4.44e-05	0.0007317
cg04714159	fpr4u9	UKB-b:4707	Diagnoses - secondary ICD10: Q54.9 Hypospadias, unspecified || id:UKB-b:4707	MKNK1-AS1 (Lung)	Wald ratio	1	-4.11e-05	8.77e-05	0.6393
cg04714159	fpr4u9	UKB-b:6070	Diagnoses - secondary ICD10: Q54.0 Hypospadias, balanic || id:UKB-b:6070	MKNK1-AS1 (Lung)	Wald ratio	1	9.24e-05	7.16e-05	0.1972
cg04714159	yeAivV	UKB-b:2877	Diagnoses - secondary ICD10: Q54.1 Hypospadias, penile || id:UKB-b:2877	MKNK1-AS1 (Spleen)	Wald ratio	1	6.51e-05	2.05e-05	0.001543
cg04714159	yeAivV	UKB-b:4707	Diagnoses - secondary ICD10: Q54.9 Hypospadias, unspecified || id:UKB-b:4707	MKNK1-AS1 (Spleen)	Wald ratio	1	-1.26e-05	4.06e-05	0.7558
cg04714159	yeAivV	UKB-b:6070	Diagnoses - secondary ICD10: Q54.0 Hypospadias, balanic || id:UKB-b:6070	MKNK1-AS1 (Spleen)	Wald ratio	1	4.46e-05	3.31e-05	0.1785
cg04714159	3prkQh	UKB-b:2877	Diagnoses - secondary ICD10: Q54.1 Hypospadias, penile || id:UKB-b:2877	MKNK1-AS1 (Whole Blood)	Wald ratio	1	0.0001873	5.92e-05	0.001557
cg04714159	3prkQh	UKB-b:4707	Diagnoses - secondary ICD10: Q54.9 Hypospadias, unspecified || id:UKB-b:4707	MKNK1-AS1 (Whole Blood)	Wald ratio	1	-3.65e-05	0.0001169	0.755
cg04714159	3prkQh	UKB-b:6070	Diagnoses - secondary ICD10: Q54.0 Hypospadias, balanic || id:UKB-b:6070	MKNK1-AS1 (Whole Blood)	Wald ratio	1	0.0001279	9.55e-05	0.1802
cg04714159	vu3slB	UKB-b:2877	Diagnoses - secondary ICD10: Q54.1 Hypospadias, penile || id:UKB-b:2877	MOB3C (Brain Cerebellar Hemisphere)	Wald ratio	1	8.41e-05	2.78e-05	0.002526
cg04714159	vu3slB	UKB-b:4707	Diagnoses - secondary ICD10: Q54.9 Hypospadias, unspecified || id:UKB-b:4707	MOB3C (Brain Cerebellar Hemisphere)	Wald ratio	1	6.64e-08	5.5e-05	0.999
cg04714159	vu3slB	UKB-b:6070	Diagnoses - secondary ICD10: Q54.0 Hypospadias, balanic || id:UKB-b:6070	MOB3C (Brain Cerebellar Hemisphere)	Wald ratio	1	3.76e-05	4.49e-05	0.402
cg04714159	leprku	UKB-b:2877	Diagnoses - secondary ICD10: Q54.1 Hypospadias, penile || id:UKB-b:2877	MOB3C (Esophagus Muscularis)	Wald ratio	1	-0.0001356	7.17e-05	0.05868
cg04714159	leprku	UKB-b:4707	Diagnoses - secondary ICD10: Q54.9 Hypospadias, unspecified || id:UKB-b:4707	MOB3C (Esophagus Muscularis)	Wald ratio	1	-0.0006187	0.0001416	1.25e-05
cg04714159	leprku	UKB-b:6070	Diagnoses - secondary ICD10: Q54.0 Hypospadias, balanic || id:UKB-b:6070	MOB3C (Esophagus Muscularis)	Wald ratio	1	3.31e-05	0.0001157	0.7747
cg04714159	wHWn8w	UKB-b:2877	Diagnoses - secondary ICD10: Q54.1 Hypospadias, penile || id:UKB-b:2877	MOB3C (Heart Atrial Appendage)	Wald ratio	1	-4.7e-05	2.77e-05	0.08901
cg04714159	wHWn8w	UKB-b:4707	Diagnoses - secondary ICD10: Q54.9 Hypospadias, unspecified || id:UKB-b:4707	MOB3C (Heart Atrial Appendage)	Wald ratio	1	3.15e-05	5.46e-05	0.5645
cg04714159	wHWn8w	UKB-b:6070	Diagnoses - secondary ICD10: Q54.0 Hypospadias, balanic || id:UKB-b:6070	MOB3C (Heart Atrial Appendage)	Wald ratio	1	-1.62e-05	4.46e-05	0.7164
cg04714159	N7phTE	UKB-b:2877	Diagnoses - secondary ICD10: Q54.1 Hypospadias, penile || id:UKB-b:2877	MOB3C (Heart Left Ventricle)	Wald ratio	1	-8.39e-05	4.18e-05	0.04463
cg04714159	N7phTE	UKB-b:4707	Diagnoses - secondary ICD10: Q54.9 Hypospadias, unspecified || id:UKB-b:4707	MOB3C (Heart Left Ventricle)	Wald ratio	1	5.71e-05	8.25e-05	0.4889
cg04714159	N7phTE	UKB-b:6070	Diagnoses - secondary ICD10: Q54.0 Hypospadias, balanic || id:UKB-b:6070	MOB3C (Heart Left Ventricle)	Wald ratio	1	-4.28e-05	6.73e-05	0.5252
cg04714159	NUesAa	UKB-b:2877	Diagnoses - secondary ICD10: Q54.1 Hypospadias, penile || id:UKB-b:2877	MOB3C (Liver)	Wald ratio	1	-3.16e-05	1.58e-05	0.04544
cg04714159	NUesAa	UKB-b:4707	Diagnoses - secondary ICD10: Q54.9 Hypospadias, unspecified || id:UKB-b:4707	MOB3C (Liver)	Wald ratio	1	2.21e-05	3.12e-05	0.4787
cg04714159	NUesAa	UKB-b:6070	Diagnoses - secondary ICD10: Q54.0 Hypospadias, balanic || id:UKB-b:6070	MOB3C (Liver)	Wald ratio	1	-1.59e-05	2.55e-05	0.5319
cg04714159	ZEdmQQ	UKB-b:2877	Diagnoses - secondary ICD10: Q54.1 Hypospadias, penile || id:UKB-b:2877	MOB3C (Lung)	Wald ratio	1	0.0001874	5.92e-05	0.001543
cg04714159	ZEdmQQ	UKB-b:4707	Diagnoses - secondary ICD10: Q54.9 Hypospadias, unspecified || id:UKB-b:4707	MOB3C (Lung)	Wald ratio	1	-3.63e-05	0.0001169	0.7558
cg04714159	ZEdmQQ	UKB-b:6070	Diagnoses - secondary ICD10: Q54.0 Hypospadias, balanic || id:UKB-b:6070	MOB3C (Lung)	Wald ratio	1	0.0001284	9.54e-05	0.1785
cg04714159	cZGoNT	UKB-b:2877	Diagnoses - secondary ICD10: Q54.1 Hypospadias, penile || id:UKB-b:2877	MOB3C (Muscle Skeletal)	Wald ratio	1	-8.37e-05	4.18e-05	0.0455
cg04714159	cZGoNT	UKB-b:4707	Diagnoses - secondary ICD10: Q54.9 Hypospadias, unspecified || id:UKB-b:4707	MOB3C (Muscle Skeletal)	Wald ratio	1	5.86e-05	8.26e-05	0.4782
cg04714159	cZGoNT	UKB-b:6070	Diagnoses - secondary ICD10: Q54.0 Hypospadias, balanic || id:UKB-b:6070	MOB3C (Muscle Skeletal)	Wald ratio	1	-4.21e-05	6.75e-05	0.5325
cg04714159	9XleJb	UKB-b:2877	Diagnoses - secondary ICD10: Q54.1 Hypospadias, penile || id:UKB-b:2877	MOB3C (Skin Sun Exposed Lower leg)	Wald ratio	1	0.0001103	5.48e-05	0.04401
cg04714159	9XleJb	UKB-b:4707	Diagnoses - secondary ICD10: Q54.9 Hypospadias, unspecified || id:UKB-b:4707	MOB3C (Skin Sun Exposed Lower leg)	Wald ratio	1	-7.33e-05	0.0001082	0.4982
cg04714159	9XleJb	UKB-b:6070	Diagnoses - secondary ICD10: Q54.0 Hypospadias, balanic || id:UKB-b:6070	MOB3C (Skin Sun Exposed Lower leg)	Wald ratio	1	5.69e-05	8.83e-05	0.5197
cg04714159	L0cCRa	UKB-b:2877	Diagnoses - secondary ICD10: Q54.1 Hypospadias, penile || id:UKB-b:2877	MOB3C (Stomach)	Wald ratio	1	-5.46e-05	3.71e-05	0.1414
cg04714159	L0cCRa	UKB-b:4707	Diagnoses - secondary ICD10: Q54.9 Hypospadias, unspecified || id:UKB-b:4707	MOB3C (Stomach)	Wald ratio	1	-1.01e-05	7.33e-05	0.8905
cg04714159	L0cCRa	UKB-b:6070	Diagnoses - secondary ICD10: Q54.0 Hypospadias, balanic || id:UKB-b:6070	MOB3C (Stomach)	Wald ratio	1	1.5e-06	5.99e-05	0.98
cg04714159	8S4mJi	UKB-b:2877	Diagnoses - secondary ICD10: Q54.1 Hypospadias, penile || id:UKB-b:2877	MOB3C (Whole Blood)	Wald ratio	1	0.0001221	3.62e-05	0.0007476
cg04714159	8S4mJi	UKB-b:4707	Diagnoses - secondary ICD10: Q54.9 Hypospadias, unspecified || id:UKB-b:4707	MOB3C (Whole Blood)	Wald ratio	1	-3.37e-05	7.15e-05	0.6374
cg04714159	8S4mJi	UKB-b:6070	Diagnoses - secondary ICD10: Q54.0 Hypospadias, balanic || id:UKB-b:6070	MOB3C (Whole Blood)	Wald ratio	1	7.49e-05	5.84e-05	0.1998
cg04714159	Ms39df	UKB-b:2877	Diagnoses - secondary ICD10: Q54.1 Hypospadias, penile || id:UKB-b:2877	NSUN4 (Adipose Visceral Omentum)	Wald ratio	1	2.33e-05	4.98e-05	0.6404
cg04714159	Ms39df	UKB-b:4707	Diagnoses - secondary ICD10: Q54.9 Hypospadias, unspecified || id:UKB-b:4707	NSUN4 (Adipose Visceral Omentum)	Wald ratio	1	5.26e-05	9.84e-05	0.5934
cg04714159	Ms39df	UKB-b:6070	Diagnoses - secondary ICD10: Q54.0 Hypospadias, balanic || id:UKB-b:6070	NSUN4 (Adipose Visceral Omentum)	Wald ratio	1	6.04e-05	8.04e-05	0.4521
cg04714159	t2cAzk	UKB-b:2877	Diagnoses - secondary ICD10: Q54.1 Hypospadias, penile || id:UKB-b:2877	NSUN4 (Artery Aorta)	Wald ratio	1	1.58e-05	3.39e-05	0.6408
cg04714159	t2cAzk	UKB-b:4707	Diagnoses - secondary ICD10: Q54.9 Hypospadias, unspecified || id:UKB-b:4707	NSUN4 (Artery Aorta)	Wald ratio	1	3.57e-05	6.7e-05	0.5939
cg04714159	t2cAzk	UKB-b:6070	Diagnoses - secondary ICD10: Q54.0 Hypospadias, balanic || id:UKB-b:6070	NSUN4 (Artery Aorta)	Wald ratio	1	4.11e-05	5.47e-05	0.4525
cg04714159	cjgFph	UKB-b:2877	Diagnoses - secondary ICD10: Q54.1 Hypospadias, penile || id:UKB-b:2877	NSUN4 (Artery Coronary)	Wald ratio	1	1.46e-05	3.11e-05	0.6395
cg04714159	cjgFph	UKB-b:4707	Diagnoses - secondary ICD10: Q54.9 Hypospadias, unspecified || id:UKB-b:4707	NSUN4 (Artery Coronary)	Wald ratio	1	3.29e-05	6.14e-05	0.5914
cg04714159	cjgFph	UKB-b:6070	Diagnoses - secondary ICD10: Q54.0 Hypospadias, balanic || id:UKB-b:6070	NSUN4 (Artery Coronary)	Wald ratio	1	3.78e-05	5.01e-05	0.4508
cg04714159	W2yhWW	UKB-b:2877	Diagnoses - secondary ICD10: Q54.1 Hypospadias, penile || id:UKB-b:2877	NSUN4 (Brain Cerebellar Hemisphere)	Wald ratio	1	-7.52e-06	1.61e-05	0.6409
cg04714159	W2yhWW	UKB-b:4707	Diagnoses - secondary ICD10: Q54.9 Hypospadias, unspecified || id:UKB-b:4707	NSUN4 (Brain Cerebellar Hemisphere)	Wald ratio	1	-1.7e-05	3.18e-05	0.5943
cg04714159	W2yhWW	UKB-b:6070	Diagnoses - secondary ICD10: Q54.0 Hypospadias, balanic || id:UKB-b:6070	NSUN4 (Brain Cerebellar Hemisphere)	Wald ratio	1	-1.95e-05	2.6e-05	0.4526
cg04714159	l6JpXg	UKB-b:2877	Diagnoses - secondary ICD10: Q54.1 Hypospadias, penile || id:UKB-b:2877	NSUN4 (Brain Cerebellum)	Wald ratio	1	-1.11e-05	2.19e-05	0.6133
cg04714159	l6JpXg	UKB-b:4707	Diagnoses - secondary ICD10: Q54.9 Hypospadias, unspecified || id:UKB-b:4707	NSUN4 (Brain Cerebellum)	Wald ratio	1	-2.65e-05	4.33e-05	0.5399
cg04714159	l6JpXg	UKB-b:6070	Diagnoses - secondary ICD10: Q54.0 Hypospadias, balanic || id:UKB-b:6070	NSUN4 (Brain Cerebellum)	Wald ratio	1	-2.88e-05	3.54e-05	0.4154
cg04714159	6VjjsE	UKB-b:2877	Diagnoses - secondary ICD10: Q54.1 Hypospadias, penile || id:UKB-b:2877	NSUN4 (Brain Nucleus accumbens basal ganglia)	Wald ratio	1	1.95e-05	2.17e-05	0.3678
cg04714159	6VjjsE	UKB-b:4707	Diagnoses - secondary ICD10: Q54.9 Hypospadias, unspecified || id:UKB-b:4707	NSUN4 (Brain Nucleus accumbens basal ganglia)	Wald ratio	1	2.54e-05	4.28e-05	0.5528
cg04714159	6VjjsE	UKB-b:6070	Diagnoses - secondary ICD10: Q54.0 Hypospadias, balanic || id:UKB-b:6070	NSUN4 (Brain Nucleus accumbens basal ganglia)	Wald ratio	1	2.36e-05	3.49e-05	0.4996
cg04714159	2S3TSb	UKB-b:2877	Diagnoses - secondary ICD10: Q54.1 Hypospadias, penile || id:UKB-b:2877	NSUN4 (Breast Mammary Tissue)	Wald ratio	1	1.08e-05	2.31e-05	0.6408
cg04714159	2S3TSb	UKB-b:4707	Diagnoses - secondary ICD10: Q54.9 Hypospadias, unspecified || id:UKB-b:4707	NSUN4 (Breast Mammary Tissue)	Wald ratio	1	2.44e-05	4.57e-05	0.5939
cg04714159	2S3TSb	UKB-b:6070	Diagnoses - secondary ICD10: Q54.0 Hypospadias, balanic || id:UKB-b:6070	NSUN4 (Breast Mammary Tissue)	Wald ratio	1	2.8e-05	3.73e-05	0.4525
cg04714159	psChAi	UKB-b:2877	Diagnoses - secondary ICD10: Q54.1 Hypospadias, penile || id:UKB-b:2877	NSUN4 (Cells EBV-transformed lymphocytes)	Wald ratio	1	5.22e-06	1.12e-05	0.6405
cg04714159	psChAi	UKB-b:4707	Diagnoses - secondary ICD10: Q54.9 Hypospadias, unspecified || id:UKB-b:4707	NSUN4 (Cells EBV-transformed lymphocytes)	Wald ratio	1	1.18e-05	2.21e-05	0.5932
cg04714159	psChAi	UKB-b:6070	Diagnoses - secondary ICD10: Q54.0 Hypospadias, balanic || id:UKB-b:6070	NSUN4 (Cells EBV-transformed lymphocytes)	Wald ratio	1	1.35e-05	1.8e-05	0.4521
cg04714159	JNbFr6	UKB-b:2877	Diagnoses - secondary ICD10: Q54.1 Hypospadias, penile || id:UKB-b:2877	NSUN4 (Cells Transformed fibroblasts)	Wald ratio	1	3.91e-05	5.38e-05	0.468
cg04714159	JNbFr6	UKB-b:4707	Diagnoses - secondary ICD10: Q54.9 Hypospadias, unspecified || id:UKB-b:4707	NSUN4 (Cells Transformed fibroblasts)	Wald ratio	1	4.87e-05	0.0001063	0.6465
cg04714159	JNbFr6	UKB-b:6070	Diagnoses - secondary ICD10: Q54.0 Hypospadias, balanic || id:UKB-b:6070	NSUN4 (Cells Transformed fibroblasts)	Wald ratio	1	4.45e-05	8.68e-05	0.6083
cg04714159	1YYbEU	UKB-b:2877	Diagnoses - secondary ICD10: Q54.1 Hypospadias, penile || id:UKB-b:2877	NSUN4 (Esophagus Mucosa)	Wald ratio	1	1.44e-05	3.09e-05	0.6404
cg04714159	1YYbEU	UKB-b:4707	Diagnoses - secondary ICD10: Q54.9 Hypospadias, unspecified || id:UKB-b:4707	NSUN4 (Esophagus Mucosa)	Wald ratio	1	3.26e-05	6.1e-05	0.5932
cg04714159	1YYbEU	UKB-b:6070	Diagnoses - secondary ICD10: Q54.0 Hypospadias, balanic || id:UKB-b:6070	NSUN4 (Esophagus Mucosa)	Wald ratio	1	3.73e-05	4.98e-05	0.4535
cg04714159	POUmRz	UKB-b:2877	Diagnoses - secondary ICD10: Q54.1 Hypospadias, penile || id:UKB-b:2877	NSUN4 (Esophagus Muscularis)	Wald ratio	1	1.56e-05	5.13e-05	0.7602
cg04714159	POUmRz	UKB-b:4707	Diagnoses - secondary ICD10: Q54.9 Hypospadias, unspecified || id:UKB-b:4707	NSUN4 (Esophagus Muscularis)	Wald ratio	1	2.66e-05	0.0001012	0.7927
cg04714159	POUmRz	UKB-b:6070	Diagnoses - secondary ICD10: Q54.0 Hypospadias, balanic || id:UKB-b:6070	NSUN4 (Esophagus Muscularis)	Wald ratio	1	6.02e-05	8.27e-05	0.4661
cg04714159	4bzEmD	UKB-b:2877	Diagnoses - secondary ICD10: Q54.1 Hypospadias, penile || id:UKB-b:2877	NSUN4 (Heart Left Ventricle)	Wald ratio	1	1.09e-05	2.34e-05	0.6408
cg04714159	4bzEmD	UKB-b:4707	Diagnoses - secondary ICD10: Q54.9 Hypospadias, unspecified || id:UKB-b:4707	NSUN4 (Heart Left Ventricle)	Wald ratio	1	2.47e-05	4.63e-05	0.5939
cg04714159	4bzEmD	UKB-b:6070	Diagnoses - secondary ICD10: Q54.0 Hypospadias, balanic || id:UKB-b:6070	NSUN4 (Heart Left Ventricle)	Wald ratio	1	2.84e-05	3.78e-05	0.4525
cg04714159	2u7bPg	UKB-b:2877	Diagnoses - secondary ICD10: Q54.1 Hypospadias, penile || id:UKB-b:2877	NSUN4 (Muscle Skeletal)	Wald ratio	1	1.06e-05	2.26e-05	0.6407
cg04714159	2u7bPg	UKB-b:4707	Diagnoses - secondary ICD10: Q54.9 Hypospadias, unspecified || id:UKB-b:4707	NSUN4 (Muscle Skeletal)	Wald ratio	1	2.38e-05	4.47e-05	0.5939
cg04714159	2u7bPg	UKB-b:6070	Diagnoses - secondary ICD10: Q54.0 Hypospadias, balanic || id:UKB-b:6070	NSUN4 (Muscle Skeletal)	Wald ratio	1	2.74e-05	3.65e-05	0.4525
cg04714159	MO8lat	UKB-b:2877	Diagnoses - secondary ICD10: Q54.1 Hypospadias, penile || id:UKB-b:2877	NSUN4 (Nerve Tibial)	Wald ratio	1	-1.13e-05	6.73e-05	0.8666
cg04714159	MO8lat	UKB-b:4707	Diagnoses - secondary ICD10: Q54.9 Hypospadias, unspecified || id:UKB-b:4707	NSUN4 (Nerve Tibial)	Wald ratio	1	5.72e-06	0.0001329	0.9657
cg04714159	MO8lat	UKB-b:6070	Diagnoses - secondary ICD10: Q54.0 Hypospadias, balanic || id:UKB-b:6070	NSUN4 (Nerve Tibial)	Wald ratio	1	3.23e-06	0.0001085	0.9762
cg04714159	KA1hE3	UKB-b:2877	Diagnoses - secondary ICD10: Q54.1 Hypospadias, penile || id:UKB-b:2877	NSUN4 (Whole Blood)	Wald ratio	1	-6.95e-06	1.38e-05	0.6133
cg04714159	KA1hE3	UKB-b:4707	Diagnoses - secondary ICD10: Q54.9 Hypospadias, unspecified || id:UKB-b:4707	NSUN4 (Whole Blood)	Wald ratio	1	-1.67e-05	2.72e-05	0.5399
cg04714159	KA1hE3	UKB-b:6070	Diagnoses - secondary ICD10: Q54.0 Hypospadias, balanic || id:UKB-b:6070	NSUN4 (Whole Blood)	Wald ratio	1	-1.81e-05	2.22e-05	0.4154
cg04714159	RMcrBs	UKB-b:2877	Diagnoses - secondary ICD10: Q54.1 Hypospadias, penile || id:UKB-b:2877	TEX38 (Adipose Visceral Omentum)	Wald ratio	1	1.69e-05	3.66e-05	0.6445
cg04714159	RMcrBs	UKB-b:4707	Diagnoses - secondary ICD10: Q54.9 Hypospadias, unspecified || id:UKB-b:4707	TEX38 (Adipose Visceral Omentum)	Wald ratio	1	-1.41e-05	7.22e-05	0.8453
cg04714159	RMcrBs	UKB-b:6070	Diagnoses - secondary ICD10: Q54.0 Hypospadias, balanic || id:UKB-b:6070	TEX38 (Adipose Visceral Omentum)	Wald ratio	1	4.28e-05	5.9e-05	0.4683
cg05045951	WYkmCt	UKB-b:2877	Diagnoses - secondary ICD10: Q54.1 Hypospadias, penile || id:UKB-b:2877	ADD2 (Adipose Subcutaneous)	Wald ratio	1	-6.36e-05	2.84e-05	0.02509
cg05045951	WYkmCt	UKB-b:4707	Diagnoses - secondary ICD10: Q54.9 Hypospadias, unspecified || id:UKB-b:4707	ADD2 (Adipose Subcutaneous)	Wald ratio	1	4.64e-05	5.6e-05	0.4077
cg05045951	WYkmCt	UKB-b:6070	Diagnoses - secondary ICD10: Q54.0 Hypospadias, balanic || id:UKB-b:6070	ADD2 (Adipose Subcutaneous)	Wald ratio	1	-5.16e-05	4.57e-05	0.2595
cg05045951	dTWPli	UKB-b:2877	Diagnoses - secondary ICD10: Q54.1 Hypospadias, penile || id:UKB-b:2877	ADD2 (Brain Cerebellum)	Wald ratio	1	8.27e-06	2.74e-05	0.7627
cg05045951	dTWPli	UKB-b:4707	Diagnoses - secondary ICD10: Q54.9 Hypospadias, unspecified || id:UKB-b:4707	ADD2 (Brain Cerebellum)	Wald ratio	1	2.69e-05	5.41e-05	0.6191
cg05045951	dTWPli	UKB-b:6070	Diagnoses - secondary ICD10: Q54.0 Hypospadias, balanic || id:UKB-b:6070	ADD2 (Brain Cerebellum)	Wald ratio	1	6.46e-05	4.42e-05	0.1434
cg05045951	MTmCme	UKB-b:2877	Diagnoses - secondary ICD10: Q54.1 Hypospadias, penile || id:UKB-b:2877	ADD2 (Esophagus Mucosa)	Wald ratio	1	9.4e-06	3.07e-05	0.7592
cg05045951	MTmCme	UKB-b:4707	Diagnoses - secondary ICD10: Q54.9 Hypospadias, unspecified || id:UKB-b:4707	ADD2 (Esophagus Mucosa)	Wald ratio	1	-2.34e-05	6.05e-05	0.6995
cg05045951	MTmCme	UKB-b:6070	Diagnoses - secondary ICD10: Q54.0 Hypospadias, balanic || id:UKB-b:6070	ADD2 (Esophagus Mucosa)	Wald ratio	1	-2.03e-05	4.94e-05	0.6809
cg05045951	QjFAz8	UKB-b:2877	Diagnoses - secondary ICD10: Q54.1 Hypospadias, penile || id:UKB-b:2877	ADD2 (Heart Left Ventricle)	Wald ratio	1	-1.36e-05	2.77e-05	0.6243
cg05045951	QjFAz8	UKB-b:4707	Diagnoses - secondary ICD10: Q54.9 Hypospadias, unspecified || id:UKB-b:4707	ADD2 (Heart Left Ventricle)	Wald ratio	1	3.05e-05	5.47e-05	0.5769
cg05045951	QjFAz8	UKB-b:6070	Diagnoses - secondary ICD10: Q54.0 Hypospadias, balanic || id:UKB-b:6070	ADD2 (Heart Left Ventricle)	Wald ratio	1	-3.3e-05	4.47e-05	0.4594
cg05045951	6PPCzu	UKB-b:2877	Diagnoses - secondary ICD10: Q54.1 Hypospadias, penile || id:UKB-b:2877	ADD2 (Nerve Tibial)	Wald ratio	1	-1.2e-06	9.57e-06	0.9002
cg05045951	6PPCzu	UKB-b:4707	Diagnoses - secondary ICD10: Q54.9 Hypospadias, unspecified || id:UKB-b:4707	ADD2 (Nerve Tibial)	Wald ratio	1	-3.23e-05	1.89e-05	0.08762
cg05045951	6PPCzu	UKB-b:6070	Diagnoses - secondary ICD10: Q54.0 Hypospadias, balanic || id:UKB-b:6070	ADD2 (Nerve Tibial)	Wald ratio	1	-1.81e-06	1.54e-05	0.9069
cg05045951	eydZvu	UKB-b:2877	Diagnoses - secondary ICD10: Q54.1 Hypospadias, penile || id:UKB-b:2877	ADD2 (Stomach)	Wald ratio	1	-2.01e-05	3.94e-05	0.6102
cg05045951	eydZvu	UKB-b:4707	Diagnoses - secondary ICD10: Q54.9 Hypospadias, unspecified || id:UKB-b:4707	ADD2 (Stomach)	Wald ratio	1	-8.98e-06	7.79e-05	0.9082
cg05045951	eydZvu	UKB-b:6070	Diagnoses - secondary ICD10: Q54.0 Hypospadias, balanic || id:UKB-b:6070	ADD2 (Stomach)	Wald ratio	1	-6.04e-05	6.36e-05	0.342
cg05045951	tGfWPL	UKB-b:2877	Diagnoses - secondary ICD10: Q54.1 Hypospadias, penile || id:UKB-b:2877	ADD2 (Thyroid)	Wald ratio	1	1.73e-05	1.71e-05	0.3102
cg05045951	tGfWPL	UKB-b:4707	Diagnoses - secondary ICD10: Q54.9 Hypospadias, unspecified || id:UKB-b:4707	ADD2 (Thyroid)	Wald ratio	1	-6.48e-05	3.37e-05	0.05419
cg05045951	tGfWPL	UKB-b:6070	Diagnoses - secondary ICD10: Q54.0 Hypospadias, balanic || id:UKB-b:6070	ADD2 (Thyroid)	Wald ratio	1	3.1e-05	2.75e-05	0.26
cg05045951	WsA5ZN	UKB-b:2877	Diagnoses - secondary ICD10: Q54.1 Hypospadias, penile || id:UKB-b:2877	ANXA4 (Artery Tibial)	Wald ratio	1	5.2e-05	5.76e-05	0.3669
cg05045951	WsA5ZN	UKB-b:4707	Diagnoses - secondary ICD10: Q54.9 Hypospadias, unspecified || id:UKB-b:4707	ANXA4 (Artery Tibial)	Wald ratio	1	-2.52e-05	0.0001137	0.8246
cg05045951	WsA5ZN	UKB-b:6070	Diagnoses - secondary ICD10: Q54.0 Hypospadias, balanic || id:UKB-b:6070	ANXA4 (Artery Tibial)	Wald ratio	1	0.0001175	9.28e-05	0.2058
cg05045951	hcTfi2	UKB-b:2877	Diagnoses - secondary ICD10: Q54.1 Hypospadias, penile || id:UKB-b:2877	ANXA4 (Cells Transformed fibroblasts)	Wald ratio	1	2.45e-05	7.38e-05	0.74
cg05045951	hcTfi2	UKB-b:4707	Diagnoses - secondary ICD10: Q54.9 Hypospadias, unspecified || id:UKB-b:4707	ANXA4 (Cells Transformed fibroblasts)	Wald ratio	1	-3.17e-05	0.0001457	0.8277
cg05045951	hcTfi2	UKB-b:6070	Diagnoses - secondary ICD10: Q54.0 Hypospadias, balanic || id:UKB-b:6070	ANXA4 (Cells Transformed fibroblasts)	Wald ratio	1	1.53e-05	0.000119	0.8975
cg05045951	FJbKVM	UKB-b:2877	Diagnoses - secondary ICD10: Q54.1 Hypospadias, penile || id:UKB-b:2877	ANXA4 (Colon Transverse)	Wald ratio	1	-3.3e-05	6.71e-05	0.6229
cg05045951	FJbKVM	UKB-b:4707	Diagnoses - secondary ICD10: Q54.9 Hypospadias, unspecified || id:UKB-b:4707	ANXA4 (Colon Transverse)	Wald ratio	1	3.41e-05	0.0001325	0.7969
cg05045951	FJbKVM	UKB-b:6070	Diagnoses - secondary ICD10: Q54.0 Hypospadias, balanic || id:UKB-b:6070	ANXA4 (Colon Transverse)	Wald ratio	1	0.0001002	0.0001082	0.3542
cg05045951	C1vDI7	UKB-b:2877	Diagnoses - secondary ICD10: Q54.1 Hypospadias, penile || id:UKB-b:2877	ANXA4 (Heart Atrial Appendage)	Wald ratio	1	-3.79e-05	0.0001187	0.7496
cg05045951	C1vDI7	UKB-b:4707	Diagnoses - secondary ICD10: Q54.9 Hypospadias, unspecified || id:UKB-b:4707	ANXA4 (Heart Atrial Appendage)	Wald ratio	1	0.0002242	0.0002345	0.339
cg05045951	C1vDI7	UKB-b:6070	Diagnoses - secondary ICD10: Q54.0 Hypospadias, balanic || id:UKB-b:6070	ANXA4 (Heart Atrial Appendage)	Wald ratio	1	-9.32e-05	0.0001915	0.6266
cg05045951	mvKE2h	UKB-b:2877	Diagnoses - secondary ICD10: Q54.1 Hypospadias, penile || id:UKB-b:2877	ANXA4 (Lung)	Wald ratio	1	-7.47e-06	4.59e-05	0.8706
cg05045951	mvKE2h	UKB-b:4707	Diagnoses - secondary ICD10: Q54.9 Hypospadias, unspecified || id:UKB-b:4707	ANXA4 (Lung)	Wald ratio	1	-1.2e-05	9.06e-05	0.8946
cg05045951	mvKE2h	UKB-b:6070	Diagnoses - secondary ICD10: Q54.0 Hypospadias, balanic || id:UKB-b:6070	ANXA4 (Lung)	Wald ratio	1	-6.63e-06	7.4e-05	0.9286
cg05045951	7gidRC	UKB-b:2877	Diagnoses - secondary ICD10: Q54.1 Hypospadias, penile || id:UKB-b:2877	ANXA4 (Nerve Tibial)	Wald ratio	1	-5.9e-05	5.65e-05	0.2966
cg05045951	7gidRC	UKB-b:4707	Diagnoses - secondary ICD10: Q54.9 Hypospadias, unspecified || id:UKB-b:4707	ANXA4 (Nerve Tibial)	Wald ratio	1	-5.36e-05	0.0001115	0.6308
cg05045951	7gidRC	UKB-b:6070	Diagnoses - secondary ICD10: Q54.0 Hypospadias, balanic || id:UKB-b:6070	ANXA4 (Nerve Tibial)	Wald ratio	1	5.89e-05	9.11e-05	0.5177
cg05045951	ttRTCV	UKB-b:2877	Diagnoses - secondary ICD10: Q54.1 Hypospadias, penile || id:UKB-b:2877	ANXA4 (Spleen)	Wald ratio	1	2.48e-05	1.78e-05	0.1635
cg05045951	ttRTCV	UKB-b:4707	Diagnoses - secondary ICD10: Q54.9 Hypospadias, unspecified || id:UKB-b:4707	ANXA4 (Spleen)	Wald ratio	1	5.28e-05	3.51e-05	0.1321
cg05045951	ttRTCV	UKB-b:6070	Diagnoses - secondary ICD10: Q54.0 Hypospadias, balanic || id:UKB-b:6070	ANXA4 (Spleen)	Wald ratio	1	-1.32e-05	2.87e-05	0.6455
cg05045951	CuWaBv	UKB-b:2877	Diagnoses - secondary ICD10: Q54.1 Hypospadias, penile || id:UKB-b:2877	ANXA4 (Whole Blood)	Wald ratio	1	-4.24e-06	3.41e-05	0.9011
cg05045951	CuWaBv	UKB-b:4707	Diagnoses - secondary ICD10: Q54.9 Hypospadias, unspecified || id:UKB-b:4707	ANXA4 (Whole Blood)	Wald ratio	1	-1.39e-05	6.74e-05	0.8362
cg05045951	CuWaBv	UKB-b:6070	Diagnoses - secondary ICD10: Q54.0 Hypospadias, balanic || id:UKB-b:6070	ANXA4 (Whole Blood)	Wald ratio	1	-7.91e-06	5.5e-05	0.8857
cg05045951	LQs7WS	UKB-b:2877	Diagnoses - secondary ICD10: Q54.1 Hypospadias, penile || id:UKB-b:2877	ASPRV1 (Adipose Subcutaneous)	Wald ratio	1	3.25e-05	3.07e-05	0.2912
cg05045951	LQs7WS	UKB-b:4707	Diagnoses - secondary ICD10: Q54.9 Hypospadias, unspecified || id:UKB-b:4707	ASPRV1 (Adipose Subcutaneous)	Wald ratio	1	4.83e-06	6.07e-05	0.9366
cg05045951	LQs7WS	UKB-b:6070	Diagnoses - secondary ICD10: Q54.0 Hypospadias, balanic || id:UKB-b:6070	ASPRV1 (Adipose Subcutaneous)	Wald ratio	1	-7.81e-06	4.96e-05	0.8749
cg05045951	VVYNlC	UKB-b:2877	Diagnoses - secondary ICD10: Q54.1 Hypospadias, penile || id:UKB-b:2877	ASPRV1 (Adipose Visceral Omentum)	Wald ratio	1	3.92e-05	3.6e-05	0.2751
cg05045951	VVYNlC	UKB-b:4707	Diagnoses - secondary ICD10: Q54.9 Hypospadias, unspecified || id:UKB-b:4707	ASPRV1 (Adipose Visceral Omentum)	Wald ratio	1	-5.5e-05	7.1e-05	0.4384
cg05045951	VVYNlC	UKB-b:6070	Diagnoses - secondary ICD10: Q54.0 Hypospadias, balanic || id:UKB-b:6070	ASPRV1 (Adipose Visceral Omentum)	Wald ratio	1	-5.47e-06	5.8e-05	0.9248
cg05045951	VB0Zww	UKB-b:2877	Diagnoses - secondary ICD10: Q54.1 Hypospadias, penile || id:UKB-b:2877	ASPRV1 (Artery Aorta)	Wald ratio	1	3.19e-05	3e-05	0.2884
cg05045951	VB0Zww	UKB-b:4707	Diagnoses - secondary ICD10: Q54.9 Hypospadias, unspecified || id:UKB-b:4707	ASPRV1 (Artery Aorta)	Wald ratio	1	-5.18e-05	5.93e-05	0.3823
cg05045951	VB0Zww	UKB-b:6070	Diagnoses - secondary ICD10: Q54.0 Hypospadias, balanic || id:UKB-b:6070	ASPRV1 (Artery Aorta)	Wald ratio	1	-6.67e-06	4.84e-05	0.8904
cg05045951	K3jbiB	UKB-b:2877	Diagnoses - secondary ICD10: Q54.1 Hypospadias, penile || id:UKB-b:2877	ASPRV1 (Artery Tibial)	Wald ratio	1	4.69e-05	3.77e-05	0.213
cg05045951	K3jbiB	UKB-b:4707	Diagnoses - secondary ICD10: Q54.9 Hypospadias, unspecified || id:UKB-b:4707	ASPRV1 (Artery Tibial)	Wald ratio	1	-9.55e-05	7.44e-05	0.1991
cg05045951	K3jbiB	UKB-b:6070	Diagnoses - secondary ICD10: Q54.0 Hypospadias, balanic || id:UKB-b:6070	ASPRV1 (Artery Tibial)	Wald ratio	1	-1.26e-05	6.07e-05	0.8353
cg05045951	FBhfcg	UKB-b:2877	Diagnoses - secondary ICD10: Q54.1 Hypospadias, penile || id:UKB-b:2877	ASPRV1 (Brain Nucleus accumbens basal ganglia)	Wald ratio	1	3.66e-05	2.6e-05	0.1593
cg05045951	FBhfcg	UKB-b:4707	Diagnoses - secondary ICD10: Q54.9 Hypospadias, unspecified || id:UKB-b:4707	ASPRV1 (Brain Nucleus accumbens basal ganglia)	Wald ratio	1	1.64e-06	5.13e-05	0.9745
cg05045951	FBhfcg	UKB-b:6070	Diagnoses - secondary ICD10: Q54.0 Hypospadias, balanic || id:UKB-b:6070	ASPRV1 (Brain Nucleus accumbens basal ganglia)	Wald ratio	1	1.04e-05	4.19e-05	0.8034
cg05045951	6UIbAJ	UKB-b:2877	Diagnoses - secondary ICD10: Q54.1 Hypospadias, penile || id:UKB-b:2877	ASPRV1 (Esophagus Gastroesophageal Junction)	Wald ratio	1	3.51e-05	2.95e-05	0.2348
cg05045951	6UIbAJ	UKB-b:4707	Diagnoses - secondary ICD10: Q54.9 Hypospadias, unspecified || id:UKB-b:4707	ASPRV1 (Esophagus Gastroesophageal Junction)	Wald ratio	1	0.0001031	5.83e-05	0.0772
cg05045951	6UIbAJ	UKB-b:6070	Diagnoses - secondary ICD10: Q54.0 Hypospadias, balanic || id:UKB-b:6070	ASPRV1 (Esophagus Gastroesophageal Junction)	Wald ratio	1	-2.78e-05	4.76e-05	0.5601
cg05045951	I57VJg	UKB-b:2877	Diagnoses - secondary ICD10: Q54.1 Hypospadias, penile || id:UKB-b:2877	ASPRV1 (Esophagus Muscularis)	Wald ratio	1	4.49e-05	4.23e-05	0.2879
cg05045951	I57VJg	UKB-b:4707	Diagnoses - secondary ICD10: Q54.9 Hypospadias, unspecified || id:UKB-b:4707	ASPRV1 (Esophagus Muscularis)	Wald ratio	1	-7.27e-05	8.35e-05	0.3835
cg05045951	I57VJg	UKB-b:6070	Diagnoses - secondary ICD10: Q54.0 Hypospadias, balanic || id:UKB-b:6070	ASPRV1 (Esophagus Muscularis)	Wald ratio	1	-9.28e-06	6.82e-05	0.8917
cg05045951	JL7fe1	UKB-b:2877	Diagnoses - secondary ICD10: Q54.1 Hypospadias, penile || id:UKB-b:2877	ASPRV1 (Lung)	Wald ratio	1	4.97e-05	4.59e-05	0.279
cg05045951	JL7fe1	UKB-b:4707	Diagnoses - secondary ICD10: Q54.9 Hypospadias, unspecified || id:UKB-b:4707	ASPRV1 (Lung)	Wald ratio	1	-7.2e-05	9.06e-05	0.4266
cg05045951	JL7fe1	UKB-b:6070	Diagnoses - secondary ICD10: Q54.0 Hypospadias, balanic || id:UKB-b:6070	ASPRV1 (Lung)	Wald ratio	1	-5.47e-06	7.39e-05	0.941
cg05045951	z7HApn	UKB-b:2877	Diagnoses - secondary ICD10: Q54.1 Hypospadias, penile || id:UKB-b:2877	FAM136A (Adipose Subcutaneous)	Wald ratio	1	2.62e-05	4.24e-05	0.536
cg05045951	z7HApn	UKB-b:4707	Diagnoses - secondary ICD10: Q54.9 Hypospadias, unspecified || id:UKB-b:4707	FAM136A (Adipose Subcutaneous)	Wald ratio	1	2.82e-05	8.37e-05	0.7365
cg05045951	z7HApn	UKB-b:6070	Diagnoses - secondary ICD10: Q54.0 Hypospadias, balanic || id:UKB-b:6070	FAM136A (Adipose Subcutaneous)	Wald ratio	1	6.54e-05	6.83e-05	0.338
cg05045951	18Ttcz	UKB-b:2877	Diagnoses - secondary ICD10: Q54.1 Hypospadias, penile || id:UKB-b:2877	FAM136A (Artery Aorta)	Wald ratio	1	4.89e-07	2.64e-05	0.9852
cg05045951	18Ttcz	UKB-b:4707	Diagnoses - secondary ICD10: Q54.9 Hypospadias, unspecified || id:UKB-b:4707	FAM136A (Artery Aorta)	Wald ratio	1	1.16e-05	5.21e-05	0.8231
cg05045951	18Ttcz	UKB-b:6070	Diagnoses - secondary ICD10: Q54.0 Hypospadias, balanic || id:UKB-b:6070	FAM136A (Artery Aorta)	Wald ratio	1	-4.41e-05	4.25e-05	0.2998
cg05045951	Uqo5WF	UKB-b:2877	Diagnoses - secondary ICD10: Q54.1 Hypospadias, penile || id:UKB-b:2877	FAM136A (Brain Frontal Cortex BA9)	Wald ratio	1	-4.46e-05	1.99e-05	0.02509
cg05045951	Uqo5WF	UKB-b:4707	Diagnoses - secondary ICD10: Q54.9 Hypospadias, unspecified || id:UKB-b:4707	FAM136A (Brain Frontal Cortex BA9)	Wald ratio	1	3.26e-05	3.93e-05	0.4077
cg05045951	Uqo5WF	UKB-b:6070	Diagnoses - secondary ICD10: Q54.0 Hypospadias, balanic || id:UKB-b:6070	FAM136A (Brain Frontal Cortex BA9)	Wald ratio	1	-3.62e-05	3.21e-05	0.2595
cg05045951	sf3dhj	UKB-b:2877	Diagnoses - secondary ICD10: Q54.1 Hypospadias, penile || id:UKB-b:2877	FAM136A (Cells EBV-transformed lymphocytes)	Wald ratio	1	-5.08e-06	2.32e-05	0.8267
cg05045951	sf3dhj	UKB-b:4707	Diagnoses - secondary ICD10: Q54.9 Hypospadias, unspecified || id:UKB-b:4707	FAM136A (Cells EBV-transformed lymphocytes)	Wald ratio	1	5.1e-05	4.58e-05	0.2652
cg05045951	sf3dhj	UKB-b:6070	Diagnoses - secondary ICD10: Q54.0 Hypospadias, balanic || id:UKB-b:6070	FAM136A (Cells EBV-transformed lymphocytes)	Wald ratio	1	-9.42e-06	3.74e-05	0.8011
cg05045951	kECSH1	UKB-b:2877	Diagnoses - secondary ICD10: Q54.1 Hypospadias, penile || id:UKB-b:2877	FAM136A (Cells Transformed fibroblasts)	Wald ratio	1	-2.2e-06	3.57e-05	0.9507
cg05045951	kECSH1	UKB-b:4707	Diagnoses - secondary ICD10: Q54.9 Hypospadias, unspecified || id:UKB-b:4707	FAM136A (Cells Transformed fibroblasts)	Wald ratio	1	1.3e-05	7.04e-05	0.8536
cg05045951	kECSH1	UKB-b:6070	Diagnoses - secondary ICD10: Q54.0 Hypospadias, balanic || id:UKB-b:6070	FAM136A (Cells Transformed fibroblasts)	Wald ratio	1	-7.06e-06	5.75e-05	0.9023
cg05045951	QBNuSY	UKB-b:2877	Diagnoses - secondary ICD10: Q54.1 Hypospadias, penile || id:UKB-b:2877	FAM136A (Esophagus Mucosa)	Wald ratio	1	-5.08e-07	4.59e-05	0.9912
cg05045951	QBNuSY	UKB-b:4707	Diagnoses - secondary ICD10: Q54.9 Hypospadias, unspecified || id:UKB-b:4707	FAM136A (Esophagus Mucosa)	Wald ratio	1	2.16e-05	9.06e-05	0.8112
cg05045951	QBNuSY	UKB-b:6070	Diagnoses - secondary ICD10: Q54.0 Hypospadias, balanic || id:UKB-b:6070	FAM136A (Esophagus Mucosa)	Wald ratio	1	-7.55e-06	7.4e-05	0.9186
cg05045951	cvFFif	UKB-b:2877	Diagnoses - secondary ICD10: Q54.1 Hypospadias, penile || id:UKB-b:2877	FAM136A (Esophagus Muscularis)	Wald ratio	1	-9.91e-06	4.26e-05	0.816
cg05045951	cvFFif	UKB-b:4707	Diagnoses - secondary ICD10: Q54.9 Hypospadias, unspecified || id:UKB-b:4707	FAM136A (Esophagus Muscularis)	Wald ratio	1	0.0001014	8.41e-05	0.2281
cg05045951	cvFFif	UKB-b:6070	Diagnoses - secondary ICD10: Q54.0 Hypospadias, balanic || id:UKB-b:6070	FAM136A (Esophagus Muscularis)	Wald ratio	1	-1.89e-05	6.87e-05	0.7828
cg05045951	CWwVHH	UKB-b:2877	Diagnoses - secondary ICD10: Q54.1 Hypospadias, penile || id:UKB-b:2877	FAM136A (Heart Atrial Appendage)	Wald ratio	1	-3.23e-07	2.92e-05	0.9912
cg05045951	CWwVHH	UKB-b:4707	Diagnoses - secondary ICD10: Q54.9 Hypospadias, unspecified || id:UKB-b:4707	FAM136A (Heart Atrial Appendage)	Wald ratio	1	1.38e-05	5.77e-05	0.8112
cg05045951	CWwVHH	UKB-b:6070	Diagnoses - secondary ICD10: Q54.0 Hypospadias, balanic || id:UKB-b:6070	FAM136A (Heart Atrial Appendage)	Wald ratio	1	-4.81e-06	4.71e-05	0.9186
cg05045951	xlt3fX	UKB-b:2877	Diagnoses - secondary ICD10: Q54.1 Hypospadias, penile || id:UKB-b:2877	FAM136A (Heart Left Ventricle)	Wald ratio	1	3.08e-06	2.72e-05	0.91
cg05045951	xlt3fX	UKB-b:4707	Diagnoses - secondary ICD10: Q54.9 Hypospadias, unspecified || id:UKB-b:4707	FAM136A (Heart Left Ventricle)	Wald ratio	1	-9.78e-06	5.37e-05	0.8556
cg05045951	xlt3fX	UKB-b:6070	Diagnoses - secondary ICD10: Q54.0 Hypospadias, balanic || id:UKB-b:6070	FAM136A (Heart Left Ventricle)	Wald ratio	1	-2.95e-06	4.39e-05	0.9465
cg05045951	9vzdMS	UKB-b:2877	Diagnoses - secondary ICD10: Q54.1 Hypospadias, penile || id:UKB-b:2877	FAM136A (Nerve Tibial)	Wald ratio	1	-1.72e-05	4.92e-05	0.7269
cg05045951	9vzdMS	UKB-b:4707	Diagnoses - secondary ICD10: Q54.9 Hypospadias, unspecified || id:UKB-b:4707	FAM136A (Nerve Tibial)	Wald ratio	1	0.0001635	9.71e-05	0.09234
cg05045951	9vzdMS	UKB-b:6070	Diagnoses - secondary ICD10: Q54.0 Hypospadias, balanic || id:UKB-b:6070	FAM136A (Nerve Tibial)	Wald ratio	1	-1.98e-05	7.93e-05	0.8028
cg05045951	Fw9iAg	UKB-b:2877	Diagnoses - secondary ICD10: Q54.1 Hypospadias, penile || id:UKB-b:2877	FAM136A (Pancreas)	Wald ratio	1	-1.46e-05	2.5e-05	0.5586
cg05045951	Fw9iAg	UKB-b:4707	Diagnoses - secondary ICD10: Q54.9 Hypospadias, unspecified || id:UKB-b:4707	FAM136A (Pancreas)	Wald ratio	1	5.58e-05	4.94e-05	0.259
cg05045951	Fw9iAg	UKB-b:6070	Diagnoses - secondary ICD10: Q54.0 Hypospadias, balanic || id:UKB-b:6070	FAM136A (Pancreas)	Wald ratio	1	-3.09e-05	4.03e-05	0.4434
cg05045951	ztZyTf	UKB-b:2877	Diagnoses - secondary ICD10: Q54.1 Hypospadias, penile || id:UKB-b:2877	FAM136A (Skin Sun Exposed Lower leg)	Wald ratio	1	-1.1e-05	4.7e-05	0.8155
cg05045951	ztZyTf	UKB-b:4707	Diagnoses - secondary ICD10: Q54.9 Hypospadias, unspecified || id:UKB-b:4707	FAM136A (Skin Sun Exposed Lower leg)	Wald ratio	1	0.0001226	9.28e-05	0.1865
cg05045951	ztZyTf	UKB-b:6070	Diagnoses - secondary ICD10: Q54.0 Hypospadias, balanic || id:UKB-b:6070	FAM136A (Skin Sun Exposed Lower leg)	Wald ratio	1	-2.12e-05	7.58e-05	0.7797
cg05045951	j0TVw2	UKB-b:2877	Diagnoses - secondary ICD10: Q54.1 Hypospadias, penile || id:UKB-b:2877	FAM136A (Thyroid)	Wald ratio	1	-1.24e-05	3.54e-05	0.7269
cg05045951	j0TVw2	UKB-b:4707	Diagnoses - secondary ICD10: Q54.9 Hypospadias, unspecified || id:UKB-b:4707	FAM136A (Thyroid)	Wald ratio	1	0.0001176	6.99e-05	0.09234
cg05045951	j0TVw2	UKB-b:6070	Diagnoses - secondary ICD10: Q54.0 Hypospadias, balanic || id:UKB-b:6070	FAM136A (Thyroid)	Wald ratio	1	-1.43e-05	5.71e-05	0.8028
cg05045951	PqrrtD	UKB-b:2877	Diagnoses - secondary ICD10: Q54.1 Hypospadias, penile || id:UKB-b:2877	GMCL1 (Adipose Subcutaneous)	Wald ratio	1	3.48e-05	5.04e-05	0.4895
cg05045951	PqrrtD	UKB-b:4707	Diagnoses - secondary ICD10: Q54.9 Hypospadias, unspecified || id:UKB-b:4707	GMCL1 (Adipose Subcutaneous)	Wald ratio	1	1.99e-05	9.95e-05	0.8417
cg05045951	PqrrtD	UKB-b:6070	Diagnoses - secondary ICD10: Q54.0 Hypospadias, balanic || id:UKB-b:6070	GMCL1 (Adipose Subcutaneous)	Wald ratio	1	0.0001019	8.12e-05	0.2095
cg05045951	1VJ9qR	UKB-b:2877	Diagnoses - secondary ICD10: Q54.1 Hypospadias, penile || id:UKB-b:2877	GMCL1 (Artery Tibial)	Wald ratio	1	3.96e-05	7.21e-05	0.5826
cg05045951	1VJ9qR	UKB-b:4707	Diagnoses - secondary ICD10: Q54.9 Hypospadias, unspecified || id:UKB-b:4707	GMCL1 (Artery Tibial)	Wald ratio	1	-3.41e-05	0.0001424	0.8108
cg05045951	1VJ9qR	UKB-b:6070	Diagnoses - secondary ICD10: Q54.0 Hypospadias, balanic || id:UKB-b:6070	GMCL1 (Artery Tibial)	Wald ratio	1	0.0001064	0.0001163	0.3604
cg05045951	3kOg5C	UKB-b:2877	Diagnoses - secondary ICD10: Q54.1 Hypospadias, penile || id:UKB-b:2877	GMCL1 (Brain Cerebellar Hemisphere)	Wald ratio	1	4e-06	2.97e-05	0.8929
cg05045951	3kOg5C	UKB-b:4707	Diagnoses - secondary ICD10: Q54.9 Hypospadias, unspecified || id:UKB-b:4707	GMCL1 (Brain Cerebellar Hemisphere)	Wald ratio	1	5.21e-05	5.87e-05	0.3749
cg05045951	3kOg5C	UKB-b:6070	Diagnoses - secondary ICD10: Q54.0 Hypospadias, balanic || id:UKB-b:6070	GMCL1 (Brain Cerebellar Hemisphere)	Wald ratio	1	3.74e-07	4.79e-05	0.9938
cg05045951	1ctbTO	UKB-b:2877	Diagnoses - secondary ICD10: Q54.1 Hypospadias, penile || id:UKB-b:2877	GMCL1 (Cells Transformed fibroblasts)	Wald ratio	1	3.57e-06	6.18e-05	0.9539
cg05045951	1ctbTO	UKB-b:4707	Diagnoses - secondary ICD10: Q54.9 Hypospadias, unspecified || id:UKB-b:4707	GMCL1 (Cells Transformed fibroblasts)	Wald ratio	1	8.67e-05	0.000122	0.4775
cg05045951	1ctbTO	UKB-b:6070	Diagnoses - secondary ICD10: Q54.0 Hypospadias, balanic || id:UKB-b:6070	GMCL1 (Cells Transformed fibroblasts)	Wald ratio	1	0.0003312	9.97e-05	0.0008892
cg05045951	kLAsGE	UKB-b:2877	Diagnoses - secondary ICD10: Q54.1 Hypospadias, penile || id:UKB-b:2877	GMCL1 (Heart Left Ventricle)	Wald ratio	1	-1.76e-05	2.85e-05	0.5376
cg05045951	kLAsGE	UKB-b:4707	Diagnoses - secondary ICD10: Q54.9 Hypospadias, unspecified || id:UKB-b:4707	GMCL1 (Heart Left Ventricle)	Wald ratio	1	5.08e-05	5.62e-05	0.3668
cg05045951	kLAsGE	UKB-b:6070	Diagnoses - secondary ICD10: Q54.0 Hypospadias, balanic || id:UKB-b:6070	GMCL1 (Heart Left Ventricle)	Wald ratio	1	9.99e-05	4.59e-05	0.02962
cg05045951	wNWkon	UKB-b:2877	Diagnoses - secondary ICD10: Q54.1 Hypospadias, penile || id:UKB-b:2877	GMCL1 (Muscle Skeletal)	Wald ratio	1	-2.52e-05	3.03e-05	0.4064
cg05045951	wNWkon	UKB-b:4707	Diagnoses - secondary ICD10: Q54.9 Hypospadias, unspecified || id:UKB-b:4707	GMCL1 (Muscle Skeletal)	Wald ratio	1	8.42e-06	5.98e-05	0.8881
cg05045951	wNWkon	UKB-b:6070	Diagnoses - secondary ICD10: Q54.0 Hypospadias, balanic || id:UKB-b:6070	GMCL1 (Muscle Skeletal)	Wald ratio	1	-5.58e-05	4.89e-05	0.2539
cg05045951	6mVhX0	UKB-b:2877	Diagnoses - secondary ICD10: Q54.1 Hypospadias, penile || id:UKB-b:2877	GMCL1 (Testis)	Wald ratio	1	-4.15e-05	5.83e-05	0.4769
cg05045951	6mVhX0	UKB-b:4707	Diagnoses - secondary ICD10: Q54.9 Hypospadias, unspecified || id:UKB-b:4707	GMCL1 (Testis)	Wald ratio	1	0.0001072	0.0001152	0.3519
cg05045951	6mVhX0	UKB-b:6070	Diagnoses - secondary ICD10: Q54.0 Hypospadias, balanic || id:UKB-b:6070	GMCL1 (Testis)	Wald ratio	1	0.0001994	9.41e-05	0.03404
cg05045951	lJedYD	UKB-b:2877	Diagnoses - secondary ICD10: Q54.1 Hypospadias, penile || id:UKB-b:2877	GMCL1 (Whole Blood)	Wald ratio	1	8e-05	8.73e-05	0.3594
cg05045951	lJedYD	UKB-b:4707	Diagnoses - secondary ICD10: Q54.9 Hypospadias, unspecified || id:UKB-b:4707	GMCL1 (Whole Blood)	Wald ratio	1	-4.25e-05	0.0001724	0.8052
cg05045951	lJedYD	UKB-b:6070	Diagnoses - secondary ICD10: Q54.0 Hypospadias, balanic || id:UKB-b:6070	GMCL1 (Whole Blood)	Wald ratio	1	0.000131	0.0001408	0.3519
cg05045951	eGOsxi	UKB-b:2877	Diagnoses - secondary ICD10: Q54.1 Hypospadias, penile || id:UKB-b:2877	MXD1 (Cells Transformed fibroblasts)	Wald ratio	1	-8.16e-05	6.22e-05	0.1897
cg05045951	eGOsxi	UKB-b:4707	Diagnoses - secondary ICD10: Q54.9 Hypospadias, unspecified || id:UKB-b:4707	MXD1 (Cells Transformed fibroblasts)	Wald ratio	1	-0.0001299	0.0001228	0.2902
cg05045951	eGOsxi	UKB-b:6070	Diagnoses - secondary ICD10: Q54.0 Hypospadias, balanic || id:UKB-b:6070	MXD1 (Cells Transformed fibroblasts)	Wald ratio	1	0.0001618	0.0001003	0.1065
cg05045951	CbZ8IN	UKB-b:2877	Diagnoses - secondary ICD10: Q54.1 Hypospadias, penile || id:UKB-b:2877	MXD1 (Esophagus Mucosa)	Wald ratio	1	-0.0001126	0.0001008	0.2641
cg05045951	CbZ8IN	UKB-b:4707	Diagnoses - secondary ICD10: Q54.9 Hypospadias, unspecified || id:UKB-b:4707	MXD1 (Esophagus Mucosa)	Wald ratio	1	0.0001311	0.0001991	0.5105
cg05045951	CbZ8IN	UKB-b:6070	Diagnoses - secondary ICD10: Q54.0 Hypospadias, balanic || id:UKB-b:6070	MXD1 (Esophagus Mucosa)	Wald ratio	1	-2.59e-06	0.0001626	0.9873
cg05045951	uJwOXH	UKB-b:2877	Diagnoses - secondary ICD10: Q54.1 Hypospadias, penile || id:UKB-b:2877	MXD1 (Uterus)	Wald ratio	1	1.54e-05	2.84e-05	0.5892
cg05045951	uJwOXH	UKB-b:4707	Diagnoses - secondary ICD10: Q54.9 Hypospadias, unspecified || id:UKB-b:4707	MXD1 (Uterus)	Wald ratio	1	5.06e-05	5.61e-05	0.3673
cg05045951	uJwOXH	UKB-b:6070	Diagnoses - secondary ICD10: Q54.0 Hypospadias, balanic || id:UKB-b:6070	MXD1 (Uterus)	Wald ratio	1	2.76e-05	4.58e-05	0.5469
cg05045951	JpLqgt	UKB-b:2877	Diagnoses - secondary ICD10: Q54.1 Hypospadias, penile || id:UKB-b:2877	PCBP1 (Pituitary)	Wald ratio	1	-1.02e-05	1.96e-05	0.605
cg05045951	JpLqgt	UKB-b:4707	Diagnoses - secondary ICD10: Q54.9 Hypospadias, unspecified || id:UKB-b:4707	PCBP1 (Pituitary)	Wald ratio	1	3.04e-06	3.88e-05	0.9374
cg05045951	JpLqgt	UKB-b:6070	Diagnoses - secondary ICD10: Q54.0 Hypospadias, balanic || id:UKB-b:6070	PCBP1 (Pituitary)	Wald ratio	1	4.19e-05	3.17e-05	0.1856
cg05045951	RMiNIc	UKB-b:2877	Diagnoses - secondary ICD10: Q54.1 Hypospadias, penile || id:UKB-b:2877	PCBP1-AS1 (Adipose Visceral Omentum)	Wald ratio	1	3.9e-05	3.67e-05	0.2879
cg05045951	RMiNIc	UKB-b:4707	Diagnoses - secondary ICD10: Q54.9 Hypospadias, unspecified || id:UKB-b:4707	PCBP1-AS1 (Adipose Visceral Omentum)	Wald ratio	1	-6.31e-05	7.24e-05	0.3835
cg05045951	RMiNIc	UKB-b:6070	Diagnoses - secondary ICD10: Q54.0 Hypospadias, balanic || id:UKB-b:6070	PCBP1-AS1 (Adipose Visceral Omentum)	Wald ratio	1	-8.05e-06	5.91e-05	0.8917
cg05045951	sbKqjW	UKB-b:2877	Diagnoses - secondary ICD10: Q54.1 Hypospadias, penile || id:UKB-b:2877	PCBP1-AS1 (Artery Aorta)	Wald ratio	1	4.26e-05	4.02e-05	0.2884
cg05045951	sbKqjW	UKB-b:4707	Diagnoses - secondary ICD10: Q54.9 Hypospadias, unspecified || id:UKB-b:4707	PCBP1-AS1 (Artery Aorta)	Wald ratio	1	-6.93e-05	7.93e-05	0.3823
cg05045951	sbKqjW	UKB-b:6070	Diagnoses - secondary ICD10: Q54.0 Hypospadias, balanic || id:UKB-b:6070	PCBP1-AS1 (Artery Aorta)	Wald ratio	1	-8.92e-06	6.48e-05	0.8904
cg05045951	pRiePb	UKB-b:2877	Diagnoses - secondary ICD10: Q54.1 Hypospadias, penile || id:UKB-b:2877	PCBP1-AS1 (Artery Tibial)	Wald ratio	1	5.89e-05	5.37e-05	0.2724
cg05045951	pRiePb	UKB-b:4707	Diagnoses - secondary ICD10: Q54.9 Hypospadias, unspecified || id:UKB-b:4707	PCBP1-AS1 (Artery Tibial)	Wald ratio	1	-7.84e-05	0.0001059	0.4591
cg05045951	pRiePb	UKB-b:6070	Diagnoses - secondary ICD10: Q54.0 Hypospadias, balanic || id:UKB-b:6070	PCBP1-AS1 (Artery Tibial)	Wald ratio	1	-6.79e-06	8.65e-05	0.9374
cg05045951	dOmXzO	UKB-b:2877	Diagnoses - secondary ICD10: Q54.1 Hypospadias, penile || id:UKB-b:2877	PCBP1-AS1 (Brain Hypothalamus)	Wald ratio	1	3.16e-05	2.9e-05	0.2765
cg05045951	dOmXzO	UKB-b:4707	Diagnoses - secondary ICD10: Q54.9 Hypospadias, unspecified || id:UKB-b:4707	PCBP1-AS1 (Brain Hypothalamus)	Wald ratio	1	-4.39e-05	5.73e-05	0.4439
cg05045951	dOmXzO	UKB-b:6070	Diagnoses - secondary ICD10: Q54.0 Hypospadias, balanic || id:UKB-b:6070	PCBP1-AS1 (Brain Hypothalamus)	Wald ratio	1	-2.82e-06	4.68e-05	0.9519
cg05045951	9M8oQf	UKB-b:2877	Diagnoses - secondary ICD10: Q54.1 Hypospadias, penile || id:UKB-b:2877	PCBP1-AS1 (Brain Nucleus accumbens basal ganglia)	Wald ratio	1	3.27e-05	2.94e-05	0.2661
cg05045951	9M8oQf	UKB-b:4707	Diagnoses - secondary ICD10: Q54.9 Hypospadias, unspecified || id:UKB-b:4707	PCBP1-AS1 (Brain Nucleus accumbens basal ganglia)	Wald ratio	1	-3.93e-05	5.81e-05	0.4989
cg05045951	9M8oQf	UKB-b:6070	Diagnoses - secondary ICD10: Q54.0 Hypospadias, balanic || id:UKB-b:6070	PCBP1-AS1 (Brain Nucleus accumbens basal ganglia)	Wald ratio	1	1.98e-07	4.74e-05	0.9967
cg05045951	zc8xDR	UKB-b:2877	Diagnoses - secondary ICD10: Q54.1 Hypospadias, penile || id:UKB-b:2877	PCBP1-AS1 (Cells EBV-transformed lymphocytes)	Wald ratio	1	3.18e-05	2.92e-05	0.2751
cg05045951	zc8xDR	UKB-b:4707	Diagnoses - secondary ICD10: Q54.9 Hypospadias, unspecified || id:UKB-b:4707	PCBP1-AS1 (Cells EBV-transformed lymphocytes)	Wald ratio	1	-4.46e-05	5.76e-05	0.4384
cg05045951	zc8xDR	UKB-b:6070	Diagnoses - secondary ICD10: Q54.0 Hypospadias, balanic || id:UKB-b:6070	PCBP1-AS1 (Cells EBV-transformed lymphocytes)	Wald ratio	1	-4.44e-06	4.7e-05	0.9248
cg05045951	jtqmqQ	UKB-b:2877	Diagnoses - secondary ICD10: Q54.1 Hypospadias, penile || id:UKB-b:2877	PCBP1-AS1 (Cells Transformed fibroblasts)	Wald ratio	1	0.0001155	0.0001088	0.2884
cg05045951	jtqmqQ	UKB-b:4707	Diagnoses - secondary ICD10: Q54.9 Hypospadias, unspecified || id:UKB-b:4707	PCBP1-AS1 (Cells Transformed fibroblasts)	Wald ratio	1	-0.0001877	0.0002148	0.3823
cg05045951	jtqmqQ	UKB-b:6070	Diagnoses - secondary ICD10: Q54.0 Hypospadias, balanic || id:UKB-b:6070	PCBP1-AS1 (Cells Transformed fibroblasts)	Wald ratio	1	-2.42e-05	0.0001754	0.8904
cg05045951	noSnzs	UKB-b:2877	Diagnoses - secondary ICD10: Q54.1 Hypospadias, penile || id:UKB-b:2877	PCBP1-AS1 (Colon Sigmoid)	Wald ratio	1	4.02e-05	3.71e-05	0.2788
cg05045951	noSnzs	UKB-b:4707	Diagnoses - secondary ICD10: Q54.9 Hypospadias, unspecified || id:UKB-b:4707	PCBP1-AS1 (Colon Sigmoid)	Wald ratio	1	-5.81e-05	7.32e-05	0.4272
cg05045951	noSnzs	UKB-b:6070	Diagnoses - secondary ICD10: Q54.0 Hypospadias, balanic || id:UKB-b:6070	PCBP1-AS1 (Colon Sigmoid)	Wald ratio	1	-4.37e-06	5.98e-05	0.9417
cg05045951	UtRi1p	UKB-b:2877	Diagnoses - secondary ICD10: Q54.1 Hypospadias, penile || id:UKB-b:2877	PCBP1-AS1 (Colon Transverse)	Wald ratio	1	3.33e-05	3.14e-05	0.2879
cg05045951	UtRi1p	UKB-b:4707	Diagnoses - secondary ICD10: Q54.9 Hypospadias, unspecified || id:UKB-b:4707	PCBP1-AS1 (Colon Transverse)	Wald ratio	1	-5.4e-05	6.2e-05	0.3835
cg05045951	UtRi1p	UKB-b:6070	Diagnoses - secondary ICD10: Q54.0 Hypospadias, balanic || id:UKB-b:6070	PCBP1-AS1 (Colon Transverse)	Wald ratio	1	-6.89e-06	5.06e-05	0.8917
cg05045951	71psle	UKB-b:2877	Diagnoses - secondary ICD10: Q54.1 Hypospadias, penile || id:UKB-b:2877	PCBP1-AS1 (Esophagus Muscularis)	Wald ratio	1	4.66e-05	4.41e-05	0.2907
cg05045951	71psle	UKB-b:4707	Diagnoses - secondary ICD10: Q54.9 Hypospadias, unspecified || id:UKB-b:4707	PCBP1-AS1 (Esophagus Muscularis)	Wald ratio	1	-7.84e-05	8.71e-05	0.3679
cg05045951	71psle	UKB-b:6070	Diagnoses - secondary ICD10: Q54.0 Hypospadias, balanic || id:UKB-b:6070	PCBP1-AS1 (Esophagus Muscularis)	Wald ratio	1	-1.07e-05	7.11e-05	0.8806
cg05045951	W68KBV	UKB-b:2877	Diagnoses - secondary ICD10: Q54.1 Hypospadias, penile || id:UKB-b:2877	PCBP1-AS1 (Heart Atrial Appendage)	Wald ratio	1	4.96e-05	4.56e-05	0.2765
cg05045951	W68KBV	UKB-b:4707	Diagnoses - secondary ICD10: Q54.9 Hypospadias, unspecified || id:UKB-b:4707	PCBP1-AS1 (Heart Atrial Appendage)	Wald ratio	1	-6.91e-05	9e-05	0.4428
cg05045951	W68KBV	UKB-b:6070	Diagnoses - secondary ICD10: Q54.0 Hypospadias, balanic || id:UKB-b:6070	PCBP1-AS1 (Heart Atrial Appendage)	Wald ratio	1	-4.48e-06	7.35e-05	0.9514
cg05045951	nXRtUP	UKB-b:2877	Diagnoses - secondary ICD10: Q54.1 Hypospadias, penile || id:UKB-b:2877	PCBP1-AS1 (Heart Left Ventricle)	Wald ratio	1	5.34e-05	4.9e-05	0.2761
cg05045951	nXRtUP	UKB-b:4707	Diagnoses - secondary ICD10: Q54.9 Hypospadias, unspecified || id:UKB-b:4707	PCBP1-AS1 (Heart Left Ventricle)	Wald ratio	1	-7.4e-05	9.68e-05	0.4449
cg05045951	nXRtUP	UKB-b:6070	Diagnoses - secondary ICD10: Q54.0 Hypospadias, balanic || id:UKB-b:6070	PCBP1-AS1 (Heart Left Ventricle)	Wald ratio	1	-4.58e-06	7.9e-05	0.9538
cg05045951	lDoZeb	UKB-b:2877	Diagnoses - secondary ICD10: Q54.1 Hypospadias, penile || id:UKB-b:2877	PCBP1-AS1 (Lung)	Wald ratio	1	4.86e-05	4.58e-05	0.2884
cg05045951	lDoZeb	UKB-b:4707	Diagnoses - secondary ICD10: Q54.9 Hypospadias, unspecified || id:UKB-b:4707	PCBP1-AS1 (Lung)	Wald ratio	1	-7.9e-05	9.05e-05	0.3823
cg05045951	lDoZeb	UKB-b:6070	Diagnoses - secondary ICD10: Q54.0 Hypospadias, balanic || id:UKB-b:6070	PCBP1-AS1 (Lung)	Wald ratio	1	-1.02e-05	7.39e-05	0.8904
cg05045951	YZFQQY	UKB-b:2877	Diagnoses - secondary ICD10: Q54.1 Hypospadias, penile || id:UKB-b:2877	PCBP1-AS1 (Nerve Tibial)	Wald ratio	1	4.5e-05	3.94e-05	0.2535
cg05045951	YZFQQY	UKB-b:4707	Diagnoses - secondary ICD10: Q54.9 Hypospadias, unspecified || id:UKB-b:4707	PCBP1-AS1 (Nerve Tibial)	Wald ratio	1	-7.9e-05	7.78e-05	0.3103
cg05045951	YZFQQY	UKB-b:6070	Diagnoses - secondary ICD10: Q54.0 Hypospadias, balanic || id:UKB-b:6070	PCBP1-AS1 (Nerve Tibial)	Wald ratio	1	6.44e-06	6.36e-05	0.9194
cg05045951	T8NWV1	UKB-b:2877	Diagnoses - secondary ICD10: Q54.1 Hypospadias, penile || id:UKB-b:2877	PCBP1-AS1 (Pancreas)	Wald ratio	1	4.46e-05	4.06e-05	0.2719
cg05045951	T8NWV1	UKB-b:4707	Diagnoses - secondary ICD10: Q54.9 Hypospadias, unspecified || id:UKB-b:4707	PCBP1-AS1 (Pancreas)	Wald ratio	1	-5.89e-05	8.02e-05	0.4627
cg05045951	T8NWV1	UKB-b:6070	Diagnoses - secondary ICD10: Q54.0 Hypospadias, balanic || id:UKB-b:6070	PCBP1-AS1 (Pancreas)	Wald ratio	1	-4.96e-06	6.55e-05	0.9396
cg05045951	N7bf81	UKB-b:2877	Diagnoses - secondary ICD10: Q54.1 Hypospadias, penile || id:UKB-b:2877	PCBP1-AS1 (Skin Sun Exposed Lower leg)	Wald ratio	1	8.95e-05	8.43e-05	0.2881
cg05045951	N7bf81	UKB-b:4707	Diagnoses - secondary ICD10: Q54.9 Hypospadias, unspecified || id:UKB-b:4707	PCBP1-AS1 (Skin Sun Exposed Lower leg)	Wald ratio	1	-0.0001452	0.0001664	0.3831
cg05045951	N7bf81	UKB-b:6070	Diagnoses - secondary ICD10: Q54.0 Hypospadias, balanic || id:UKB-b:6070	PCBP1-AS1 (Skin Sun Exposed Lower leg)	Wald ratio	1	-1.86e-05	0.0001359	0.8913
cg05045951	fVpMl0	UKB-b:2877	Diagnoses - secondary ICD10: Q54.1 Hypospadias, penile || id:UKB-b:2877	PCBP1-AS1 (Spleen)	Wald ratio	1	3.46e-05	3.26e-05	0.2884
cg05045951	fVpMl0	UKB-b:4707	Diagnoses - secondary ICD10: Q54.9 Hypospadias, unspecified || id:UKB-b:4707	PCBP1-AS1 (Spleen)	Wald ratio	1	-5.63e-05	6.44e-05	0.3823
cg05045951	fVpMl0	UKB-b:6070	Diagnoses - secondary ICD10: Q54.0 Hypospadias, balanic || id:UKB-b:6070	PCBP1-AS1 (Spleen)	Wald ratio	1	-7.24e-06	5.26e-05	0.8905
cg05045951	TiBA3F	UKB-b:2877	Diagnoses - secondary ICD10: Q54.1 Hypospadias, penile || id:UKB-b:2877	PCBP1-AS1 (Testis)	Wald ratio	1	-8.88e-06	2.9e-05	0.7591
cg05045951	TiBA3F	UKB-b:4707	Diagnoses - secondary ICD10: Q54.9 Hypospadias, unspecified || id:UKB-b:4707	PCBP1-AS1 (Testis)	Wald ratio	1	-4.24e-05	5.72e-05	0.4585
cg05045951	TiBA3F	UKB-b:6070	Diagnoses - secondary ICD10: Q54.0 Hypospadias, balanic || id:UKB-b:6070	PCBP1-AS1 (Testis)	Wald ratio	1	-3.63e-06	4.67e-05	0.9381
cg05045951	jAVNPp	UKB-b:2877	Diagnoses - secondary ICD10: Q54.1 Hypospadias, penile || id:UKB-b:2877	PCBP1-AS1 (Thyroid)	Wald ratio	1	3.9e-05	3.59e-05	0.2775
cg05045951	jAVNPp	UKB-b:4707	Diagnoses - secondary ICD10: Q54.9 Hypospadias, unspecified || id:UKB-b:4707	PCBP1-AS1 (Thyroid)	Wald ratio	1	-5.53e-05	7.08e-05	0.4349
cg05045951	jAVNPp	UKB-b:6070	Diagnoses - secondary ICD10: Q54.0 Hypospadias, balanic || id:UKB-b:6070	PCBP1-AS1 (Thyroid)	Wald ratio	1	-3.82e-06	5.78e-05	0.9473
cg05045951	94PB0S	UKB-b:2877	Diagnoses - secondary ICD10: Q54.1 Hypospadias, penile || id:UKB-b:2877	PCBP1-AS1 (Whole Blood)	Wald ratio	1	4.92e-05	4.54e-05	0.2785
cg05045951	94PB0S	UKB-b:4707	Diagnoses - secondary ICD10: Q54.9 Hypospadias, unspecified || id:UKB-b:4707	PCBP1-AS1 (Whole Blood)	Wald ratio	1	-7.1e-05	8.97e-05	0.4284
cg05045951	94PB0S	UKB-b:6070	Diagnoses - secondary ICD10: Q54.0 Hypospadias, balanic || id:UKB-b:6070	PCBP1-AS1 (Whole Blood)	Wald ratio	1	-5.28e-06	7.32e-05	0.9425
cg05045951	ESBL2Q	UKB-b:2877	Diagnoses - secondary ICD10: Q54.1 Hypospadias, penile || id:UKB-b:2877	PCYOX1 (Artery Aorta)	Wald ratio	1	-4.49e-06	5.28e-05	0.9323
cg05045951	ESBL2Q	UKB-b:4707	Diagnoses - secondary ICD10: Q54.9 Hypospadias, unspecified || id:UKB-b:4707	PCYOX1 (Artery Aorta)	Wald ratio	1	-8.22e-05	0.0001043	0.4306
cg05045951	ESBL2Q	UKB-b:6070	Diagnoses - secondary ICD10: Q54.0 Hypospadias, balanic || id:UKB-b:6070	PCYOX1 (Artery Aorta)	Wald ratio	1	7.14e-05	8.52e-05	0.4015
cg05045951	SqoVTV	UKB-b:2877	Diagnoses - secondary ICD10: Q54.1 Hypospadias, penile || id:UKB-b:2877	PCYOX1 (Artery Coronary)	Wald ratio	1	4.31e-05	6.26e-05	0.4905
cg05045951	SqoVTV	UKB-b:4707	Diagnoses - secondary ICD10: Q54.9 Hypospadias, unspecified || id:UKB-b:4707	PCYOX1 (Artery Coronary)	Wald ratio	1	-1.62e-05	0.0001235	0.8956
cg05045951	SqoVTV	UKB-b:6070	Diagnoses - secondary ICD10: Q54.0 Hypospadias, balanic || id:UKB-b:6070	PCYOX1 (Artery Coronary)	Wald ratio	1	1.89e-05	0.0001009	0.8514
cg05045951	LOWuXj	UKB-b:2877	Diagnoses - secondary ICD10: Q54.1 Hypospadias, penile || id:UKB-b:2877	PCYOX1 (Esophagus Muscularis)	Wald ratio	1	2.16e-05	3.69e-05	0.5586
cg05045951	LOWuXj	UKB-b:4707	Diagnoses - secondary ICD10: Q54.9 Hypospadias, unspecified || id:UKB-b:4707	PCYOX1 (Esophagus Muscularis)	Wald ratio	1	-8.22e-05	7.28e-05	0.259
cg05045951	LOWuXj	UKB-b:6070	Diagnoses - secondary ICD10: Q54.0 Hypospadias, balanic || id:UKB-b:6070	PCYOX1 (Esophagus Muscularis)	Wald ratio	1	4.56e-05	5.95e-05	0.4434
cg05045951	wilIpg	UKB-b:2877	Diagnoses - secondary ICD10: Q54.1 Hypospadias, penile || id:UKB-b:2877	PCYOX1 (Stomach)	Wald ratio	1	-0.0001171	0.0001076	0.2765
cg05045951	wilIpg	UKB-b:4707	Diagnoses - secondary ICD10: Q54.9 Hypospadias, unspecified || id:UKB-b:4707	PCYOX1 (Stomach)	Wald ratio	1	0.0001628	0.0002126	0.4439
cg05045951	wilIpg	UKB-b:6070	Diagnoses - secondary ICD10: Q54.0 Hypospadias, balanic || id:UKB-b:6070	PCYOX1 (Stomach)	Wald ratio	1	1.05e-05	0.0001736	0.9519
cg05045951	4g2Jt1	UKB-b:2877	Diagnoses - secondary ICD10: Q54.1 Hypospadias, penile || id:UKB-b:2877	PCYOX1 (Thyroid)	Wald ratio	1	1.65e-06	6.05e-05	0.9782
cg05045951	4g2Jt1	UKB-b:4707	Diagnoses - secondary ICD10: Q54.9 Hypospadias, unspecified || id:UKB-b:4707	PCYOX1 (Thyroid)	Wald ratio	1	-2.62e-05	0.0001195	0.8263
cg05045951	4g2Jt1	UKB-b:6070	Diagnoses - secondary ICD10: Q54.0 Hypospadias, balanic || id:UKB-b:6070	PCYOX1 (Thyroid)	Wald ratio	1	1.1e-05	9.76e-05	0.9104
cg05045951	zDAJpb	UKB-b:2877	Diagnoses - secondary ICD10: Q54.1 Hypospadias, penile || id:UKB-b:2877	SNRNP27 (Adipose Subcutaneous)	Wald ratio	1	-5.13e-06	3.43e-05	0.8812
cg05045951	zDAJpb	UKB-b:4707	Diagnoses - secondary ICD10: Q54.9 Hypospadias, unspecified || id:UKB-b:4707	SNRNP27 (Adipose Subcutaneous)	Wald ratio	1	-1.14e-05	6.78e-05	0.8664
cg05045951	zDAJpb	UKB-b:6070	Diagnoses - secondary ICD10: Q54.0 Hypospadias, balanic || id:UKB-b:6070	SNRNP27 (Adipose Subcutaneous)	Wald ratio	1	-7.95e-05	5.54e-05	0.1508
cg05045951	XDlV3C	UKB-b:2877	Diagnoses - secondary ICD10: Q54.1 Hypospadias, penile || id:UKB-b:2877	SNRNP27 (Adrenal Gland)	Wald ratio	1	-9.79e-06	2.04e-05	0.6306
cg05045951	XDlV3C	UKB-b:4707	Diagnoses - secondary ICD10: Q54.9 Hypospadias, unspecified || id:UKB-b:4707	SNRNP27 (Adrenal Gland)	Wald ratio	1	3.18e-05	4.02e-05	0.4291
cg05045951	XDlV3C	UKB-b:6070	Diagnoses - secondary ICD10: Q54.0 Hypospadias, balanic || id:UKB-b:6070	SNRNP27 (Adrenal Gland)	Wald ratio	1	5.21e-05	3.28e-05	0.1123
cg05045951	87y4BI	UKB-b:2877	Diagnoses - secondary ICD10: Q54.1 Hypospadias, penile || id:UKB-b:2877	SNRNP27 (Artery Coronary)	Wald ratio	1	7.92e-06	2.76e-05	0.7737
cg05045951	87y4BI	UKB-b:4707	Diagnoses - secondary ICD10: Q54.9 Hypospadias, unspecified || id:UKB-b:4707	SNRNP27 (Artery Coronary)	Wald ratio	1	-5.12e-05	5.44e-05	0.3463
cg05045951	87y4BI	UKB-b:6070	Diagnoses - secondary ICD10: Q54.0 Hypospadias, balanic || id:UKB-b:6070	SNRNP27 (Artery Coronary)	Wald ratio	1	-1.45e-05	4.44e-05	0.7442
cg05045951	lyZAkm	UKB-b:2877	Diagnoses - secondary ICD10: Q54.1 Hypospadias, penile || id:UKB-b:2877	SNRNP27 (Artery Tibial)	Wald ratio	1	-4.07e-05	4.77e-05	0.3931
cg05045951	lyZAkm	UKB-b:4707	Diagnoses - secondary ICD10: Q54.9 Hypospadias, unspecified || id:UKB-b:4707	SNRNP27 (Artery Tibial)	Wald ratio	1	1.03e-05	9.41e-05	0.9129
cg05045951	lyZAkm	UKB-b:6070	Diagnoses - secondary ICD10: Q54.0 Hypospadias, balanic || id:UKB-b:6070	SNRNP27 (Artery Tibial)	Wald ratio	1	-9.18e-05	7.69e-05	0.2323
cg05045951	llmATj	UKB-b:2877	Diagnoses - secondary ICD10: Q54.1 Hypospadias, penile || id:UKB-b:2877	SNRNP27 (Brain Anterior cingulate cortex BA24)	Wald ratio	1	-1.21e-06	2.28e-05	0.9578
cg05045951	llmATj	UKB-b:4707	Diagnoses - secondary ICD10: Q54.9 Hypospadias, unspecified || id:UKB-b:4707	SNRNP27 (Brain Anterior cingulate cortex BA24)	Wald ratio	1	-9.87e-06	4.5e-05	0.8262
cg05045951	llmATj	UKB-b:6070	Diagnoses - secondary ICD10: Q54.0 Hypospadias, balanic || id:UKB-b:6070	SNRNP27 (Brain Anterior cingulate cortex BA24)	Wald ratio	1	-0.0001209	3.67e-05	0.0009916
cg05045951	rTQIxQ	UKB-b:2877	Diagnoses - secondary ICD10: Q54.1 Hypospadias, penile || id:UKB-b:2877	SNRNP27 (Brain Caudate basal ganglia)	Wald ratio	1	-1.16e-06	1.51e-05	0.9386
cg05045951	rTQIxQ	UKB-b:4707	Diagnoses - secondary ICD10: Q54.9 Hypospadias, unspecified || id:UKB-b:4707	SNRNP27 (Brain Caudate basal ganglia)	Wald ratio	1	-1.61e-05	2.98e-05	0.5877
cg05045951	rTQIxQ	UKB-b:6070	Diagnoses - secondary ICD10: Q54.0 Hypospadias, balanic || id:UKB-b:6070	SNRNP27 (Brain Caudate basal ganglia)	Wald ratio	1	-7.37e-05	2.43e-05	0.002447
cg05045951	L65VsP	UKB-b:2877	Diagnoses - secondary ICD10: Q54.1 Hypospadias, penile || id:UKB-b:2877	SNRNP27 (Brain Cerebellar Hemisphere)	Wald ratio	1	-1.25e-06	2.16e-05	0.9539
cg05045951	L65VsP	UKB-b:4707	Diagnoses - secondary ICD10: Q54.9 Hypospadias, unspecified || id:UKB-b:4707	SNRNP27 (Brain Cerebellar Hemisphere)	Wald ratio	1	-3.02e-05	4.26e-05	0.4775
cg05045951	L65VsP	UKB-b:6070	Diagnoses - secondary ICD10: Q54.0 Hypospadias, balanic || id:UKB-b:6070	SNRNP27 (Brain Cerebellar Hemisphere)	Wald ratio	1	-0.0001155	3.47e-05	0.0008892
cg05045951	3qVWCh	UKB-b:2877	Diagnoses - secondary ICD10: Q54.1 Hypospadias, penile || id:UKB-b:2877	SNRNP27 (Brain Frontal Cortex BA9)	Wald ratio	1	-1.41e-06	1.83e-05	0.9386
cg05045951	3qVWCh	UKB-b:4707	Diagnoses - secondary ICD10: Q54.9 Hypospadias, unspecified || id:UKB-b:4707	SNRNP27 (Brain Frontal Cortex BA9)	Wald ratio	1	-1.96e-05	3.61e-05	0.5877
cg05045951	3qVWCh	UKB-b:6070	Diagnoses - secondary ICD10: Q54.0 Hypospadias, balanic || id:UKB-b:6070	SNRNP27 (Brain Frontal Cortex BA9)	Wald ratio	1	-8.93e-05	2.95e-05	0.002447
cg05045951	BD5CDr	UKB-b:2877	Diagnoses - secondary ICD10: Q54.1 Hypospadias, penile || id:UKB-b:2877	SNRNP27 (Brain Hippocampus)	Wald ratio	1	-6.34e-06	1.74e-05	0.7156
cg05045951	BD5CDr	UKB-b:4707	Diagnoses - secondary ICD10: Q54.9 Hypospadias, unspecified || id:UKB-b:4707	SNRNP27 (Brain Hippocampus)	Wald ratio	1	-1.2e-05	3.44e-05	0.7276
cg05045951	BD5CDr	UKB-b:6070	Diagnoses - secondary ICD10: Q54.0 Hypospadias, balanic || id:UKB-b:6070	SNRNP27 (Brain Hippocampus)	Wald ratio	1	-8.16e-05	2.81e-05	0.003675
cg05045951	KbS655	UKB-b:2877	Diagnoses - secondary ICD10: Q54.1 Hypospadias, penile || id:UKB-b:2877	SNRNP27 (Brain Hypothalamus)	Wald ratio	1	-1.05e-06	1.65e-05	0.9496
cg05045951	KbS655	UKB-b:4707	Diagnoses - secondary ICD10: Q54.9 Hypospadias, unspecified || id:UKB-b:4707	SNRNP27 (Brain Hypothalamus)	Wald ratio	1	-1.54e-05	3.26e-05	0.6368
cg05045951	KbS655	UKB-b:6070	Diagnoses - secondary ICD10: Q54.0 Hypospadias, balanic || id:UKB-b:6070	SNRNP27 (Brain Hypothalamus)	Wald ratio	1	-8.88e-05	2.67e-05	0.0008616
cg05045951	878WdG	UKB-b:2877	Diagnoses - secondary ICD10: Q54.1 Hypospadias, penile || id:UKB-b:2877	SNRNP27 (Brain Nucleus accumbens basal ganglia)	Wald ratio	1	-1.12e-06	1.58e-05	0.9435
cg05045951	878WdG	UKB-b:4707	Diagnoses - secondary ICD10: Q54.9 Hypospadias, unspecified || id:UKB-b:4707	SNRNP27 (Brain Nucleus accumbens basal ganglia)	Wald ratio	1	-1.66e-05	3.13e-05	0.5959
cg05045951	878WdG	UKB-b:6070	Diagnoses - secondary ICD10: Q54.0 Hypospadias, balanic || id:UKB-b:6070	SNRNP27 (Brain Nucleus accumbens basal ganglia)	Wald ratio	1	-7.71e-05	2.55e-05	0.002546
cg05045951	NupydD	UKB-b:2877	Diagnoses - secondary ICD10: Q54.1 Hypospadias, penile || id:UKB-b:2877	SNRNP27 (Brain Putamen basal ganglia)	Wald ratio	1	-1.23e-06	1.59e-05	0.9386
cg05045951	NupydD	UKB-b:4707	Diagnoses - secondary ICD10: Q54.9 Hypospadias, unspecified || id:UKB-b:4707	SNRNP27 (Brain Putamen basal ganglia)	Wald ratio	1	-1.7e-05	3.14e-05	0.5877
cg05045951	NupydD	UKB-b:6070	Diagnoses - secondary ICD10: Q54.0 Hypospadias, balanic || id:UKB-b:6070	SNRNP27 (Brain Putamen basal ganglia)	Wald ratio	1	-7.77e-05	2.57e-05	0.002447
cg05045951	gaE3Vn	UKB-b:2877	Diagnoses - secondary ICD10: Q54.1 Hypospadias, penile || id:UKB-b:2877	SNRNP27 (Breast Mammary Tissue)	Wald ratio	1	-4.57e-05	4.28e-05	0.2863
cg05045951	gaE3Vn	UKB-b:4707	Diagnoses - secondary ICD10: Q54.9 Hypospadias, unspecified || id:UKB-b:4707	SNRNP27 (Breast Mammary Tissue)	Wald ratio	1	-4.35e-05	8.45e-05	0.6069
cg05045951	gaE3Vn	UKB-b:6070	Diagnoses - secondary ICD10: Q54.0 Hypospadias, balanic || id:UKB-b:6070	SNRNP27 (Breast Mammary Tissue)	Wald ratio	1	-2.76e-05	6.9e-05	0.6894
cg05045951	ZDM4FW	UKB-b:2877	Diagnoses - secondary ICD10: Q54.1 Hypospadias, penile || id:UKB-b:2877	SNRNP27 (Colon Sigmoid)	Wald ratio	1	2.81e-06	1.79e-05	0.8758
cg05045951	ZDM4FW	UKB-b:4707	Diagnoses - secondary ICD10: Q54.9 Hypospadias, unspecified || id:UKB-b:4707	SNRNP27 (Colon Sigmoid)	Wald ratio	1	-1.57e-05	3.54e-05	0.6568
cg05045951	ZDM4FW	UKB-b:6070	Diagnoses - secondary ICD10: Q54.0 Hypospadias, balanic || id:UKB-b:6070	SNRNP27 (Colon Sigmoid)	Wald ratio	1	-8.7e-05	2.89e-05	0.002638
cg05045951	igjuAT	UKB-b:2877	Diagnoses - secondary ICD10: Q54.1 Hypospadias, penile || id:UKB-b:2877	SNRNP27 (Colon Transverse)	Wald ratio	1	-2.51e-05	3.85e-05	0.5149
cg05045951	igjuAT	UKB-b:4707	Diagnoses - secondary ICD10: Q54.9 Hypospadias, unspecified || id:UKB-b:4707	SNRNP27 (Colon Transverse)	Wald ratio	1	9.48e-06	7.6e-05	0.9007
cg05045951	igjuAT	UKB-b:6070	Diagnoses - secondary ICD10: Q54.0 Hypospadias, balanic || id:UKB-b:6070	SNRNP27 (Colon Transverse)	Wald ratio	1	-7.51e-05	6.21e-05	0.2264
cg05045951	GzVknd	UKB-b:2877	Diagnoses - secondary ICD10: Q54.1 Hypospadias, penile || id:UKB-b:2877	SNRNP27 (Heart Atrial Appendage)	Wald ratio	1	-1.26e-06	1.81e-05	0.9442
cg05045951	GzVknd	UKB-b:4707	Diagnoses - secondary ICD10: Q54.9 Hypospadias, unspecified || id:UKB-b:4707	SNRNP27 (Heart Atrial Appendage)	Wald ratio	1	-1.74e-05	3.57e-05	0.6264
cg05045951	GzVknd	UKB-b:6070	Diagnoses - secondary ICD10: Q54.0 Hypospadias, balanic || id:UKB-b:6070	SNRNP27 (Heart Atrial Appendage)	Wald ratio	1	-8.8e-05	2.92e-05	0.002532
cg05045951	z46a3J	UKB-b:2877	Diagnoses - secondary ICD10: Q54.1 Hypospadias, penile || id:UKB-b:2877	SNRNP27 (Heart Left Ventricle)	Wald ratio	1	-1.73e-06	2.47e-05	0.9442
cg05045951	z46a3J	UKB-b:4707	Diagnoses - secondary ICD10: Q54.9 Hypospadias, unspecified || id:UKB-b:4707	SNRNP27 (Heart Left Ventricle)	Wald ratio	1	-2.38e-05	4.88e-05	0.6264
cg05045951	z46a3J	UKB-b:6070	Diagnoses - secondary ICD10: Q54.0 Hypospadias, balanic || id:UKB-b:6070	SNRNP27 (Heart Left Ventricle)	Wald ratio	1	-0.0001203	3.99e-05	0.002532
cg05045951	5SFoJS	UKB-b:2877	Diagnoses - secondary ICD10: Q54.1 Hypospadias, penile || id:UKB-b:2877	SNRNP27 (Lung)	Wald ratio	1	-3.84e-05	5.25e-05	0.4652
cg05045951	5SFoJS	UKB-b:4707	Diagnoses - secondary ICD10: Q54.9 Hypospadias, unspecified || id:UKB-b:4707	SNRNP27 (Lung)	Wald ratio	1	2.49e-05	0.0001038	0.8107
cg05045951	5SFoJS	UKB-b:6070	Diagnoses - secondary ICD10: Q54.0 Hypospadias, balanic || id:UKB-b:6070	SNRNP27 (Lung)	Wald ratio	1	-0.0001085	8.47e-05	0.2001
cg05045951	blLQoC	UKB-b:2877	Diagnoses - secondary ICD10: Q54.1 Hypospadias, penile || id:UKB-b:2877	SNRNP27 (Muscle Skeletal)	Wald ratio	1	-9.56e-07	1.35e-05	0.9435
cg05045951	blLQoC	UKB-b:4707	Diagnoses - secondary ICD10: Q54.9 Hypospadias, unspecified || id:UKB-b:4707	SNRNP27 (Muscle Skeletal)	Wald ratio	1	-1.41e-05	2.66e-05	0.5959
cg05045951	blLQoC	UKB-b:6070	Diagnoses - secondary ICD10: Q54.0 Hypospadias, balanic || id:UKB-b:6070	SNRNP27 (Muscle Skeletal)	Wald ratio	1	-6.56e-05	2.17e-05	0.002546
cg05045951	nEBwrs	UKB-b:2877	Diagnoses - secondary ICD10: Q54.1 Hypospadias, penile || id:UKB-b:2877	SNRNP27 (Nerve Tibial)	Wald ratio	1	-2.03e-06	2.64e-05	0.9386
cg05045951	nEBwrs	UKB-b:4707	Diagnoses - secondary ICD10: Q54.9 Hypospadias, unspecified || id:UKB-b:4707	SNRNP27 (Nerve Tibial)	Wald ratio	1	-2.83e-05	5.22e-05	0.5877
cg05045951	nEBwrs	UKB-b:6070	Diagnoses - secondary ICD10: Q54.0 Hypospadias, balanic || id:UKB-b:6070	SNRNP27 (Nerve Tibial)	Wald ratio	1	-0.0001291	4.26e-05	0.002447
cg05045951	nX6Gl1	UKB-b:2877	Diagnoses - secondary ICD10: Q54.1 Hypospadias, penile || id:UKB-b:2877	SNRNP27 (Skin Not Sun Exposed Suprapubic)	Wald ratio	1	-5.49e-05	5.93e-05	0.3542
cg05045951	nX6Gl1	UKB-b:4707	Diagnoses - secondary ICD10: Q54.9 Hypospadias, unspecified || id:UKB-b:4707	SNRNP27 (Skin Not Sun Exposed Suprapubic)	Wald ratio	1	2.75e-05	0.000117	0.8143
cg05045951	nX6Gl1	UKB-b:6070	Diagnoses - secondary ICD10: Q54.0 Hypospadias, balanic || id:UKB-b:6070	SNRNP27 (Skin Not Sun Exposed Suprapubic)	Wald ratio	1	-8.95e-05	9.56e-05	0.3491
cg05045951	QhDMUX	UKB-b:2877	Diagnoses - secondary ICD10: Q54.1 Hypospadias, penile || id:UKB-b:2877	SNRNP27 (Thyroid)	Wald ratio	1	-4.22e-05	0.0002144	0.8439
cg05045951	QhDMUX	UKB-b:4707	Diagnoses - secondary ICD10: Q54.9 Hypospadias, unspecified || id:UKB-b:4707	SNRNP27 (Thyroid)	Wald ratio	1	0.001101	0.0004234	0.009308
cg05045951	QhDMUX	UKB-b:6070	Diagnoses - secondary ICD10: Q54.0 Hypospadias, balanic || id:UKB-b:6070	SNRNP27 (Thyroid)	Wald ratio	1	-9.06e-05	0.0003457	0.7933
cg05045951	sXxT7k	UKB-b:2877	Diagnoses - secondary ICD10: Q54.1 Hypospadias, penile || id:UKB-b:2877	SNRPG (Breast Mammary Tissue)	Wald ratio	1	4.87e-05	0.0002405	0.8395
cg05045951	sXxT7k	UKB-b:4707	Diagnoses - secondary ICD10: Q54.9 Hypospadias, unspecified || id:UKB-b:4707	SNRPG (Breast Mammary Tissue)	Wald ratio	1	-0.001091	0.0004749	0.02163
cg05045951	sXxT7k	UKB-b:6070	Diagnoses - secondary ICD10: Q54.0 Hypospadias, balanic || id:UKB-b:6070	SNRPG (Breast Mammary Tissue)	Wald ratio	1	-0.0009021	0.0003878	0.02001
cg05045951	ZznWKw	UKB-b:2877	Diagnoses - secondary ICD10: Q54.1 Hypospadias, penile || id:UKB-b:2877	SNRPG (Skin Sun Exposed Lower leg)	Wald ratio	1	-4.89e-05	6.52e-05	0.453
cg05045951	ZznWKw	UKB-b:4707	Diagnoses - secondary ICD10: Q54.9 Hypospadias, unspecified || id:UKB-b:4707	SNRPG (Skin Sun Exposed Lower leg)	Wald ratio	1	-0.0001302	0.0001287	0.3117
cg05045951	ZznWKw	UKB-b:6070	Diagnoses - secondary ICD10: Q54.0 Hypospadias, balanic || id:UKB-b:6070	SNRPG (Skin Sun Exposed Lower leg)	Wald ratio	1	2.42e-06	0.0001051	0.9816
cg05045951	H8TwJT	UKB-b:2877	Diagnoses - secondary ICD10: Q54.1 Hypospadias, penile || id:UKB-b:2877	SNRPG (Whole Blood)	Wald ratio	1	-7.24e-05	8.04e-05	0.3673
cg05045951	H8TwJT	UKB-b:4707	Diagnoses - secondary ICD10: Q54.9 Hypospadias, unspecified || id:UKB-b:4707	SNRPG (Whole Blood)	Wald ratio	1	-0.0002545	0.0001587	0.1087
cg05045951	H8TwJT	UKB-b:6070	Diagnoses - secondary ICD10: Q54.0 Hypospadias, balanic || id:UKB-b:6070	SNRPG (Whole Blood)	Wald ratio	1	3.02e-05	0.0001296	0.8156
cg05045951	u5hqVS	UKB-b:2877	Diagnoses - secondary ICD10: Q54.1 Hypospadias, penile || id:UKB-b:2877	TGFA (Esophagus Muscularis)	Wald ratio	1	2.31e-05	3.04e-05	0.4484
cg05045951	u5hqVS	UKB-b:4707	Diagnoses - secondary ICD10: Q54.9 Hypospadias, unspecified || id:UKB-b:4707	TGFA (Esophagus Muscularis)	Wald ratio	1	-1.74e-05	6.01e-05	0.7726
cg05045951	u5hqVS	UKB-b:6070	Diagnoses - secondary ICD10: Q54.0 Hypospadias, balanic || id:UKB-b:6070	TGFA (Esophagus Muscularis)	Wald ratio	1	1.46e-05	4.91e-05	0.7669
cg05045951	DDG0hy	UKB-b:2877	Diagnoses - secondary ICD10: Q54.1 Hypospadias, penile || id:UKB-b:2877	TGFA (Liver)	Wald ratio	1	-3.35e-05	1.91e-05	0.08021
cg05045951	DDG0hy	UKB-b:4707	Diagnoses - secondary ICD10: Q54.9 Hypospadias, unspecified || id:UKB-b:4707	TGFA (Liver)	Wald ratio	1	-5.49e-05	3.78e-05	0.1461
cg05045951	DDG0hy	UKB-b:6070	Diagnoses - secondary ICD10: Q54.0 Hypospadias, balanic || id:UKB-b:6070	TGFA (Liver)	Wald ratio	1	-1.84e-05	3.08e-05	0.5505
cg05045951	cm0mfb	UKB-b:2877	Diagnoses - secondary ICD10: Q54.1 Hypospadias, penile || id:UKB-b:2877	TGFA (Muscle Skeletal)	Wald ratio	1	-1.65e-05	2.03e-05	0.4173
cg05045951	cm0mfb	UKB-b:4707	Diagnoses - secondary ICD10: Q54.9 Hypospadias, unspecified || id:UKB-b:4707	TGFA (Muscle Skeletal)	Wald ratio	1	-5.19e-05	4e-05	0.1953
cg05045951	cm0mfb	UKB-b:6070	Diagnoses - secondary ICD10: Q54.0 Hypospadias, balanic || id:UKB-b:6070	TGFA (Muscle Skeletal)	Wald ratio	1	6.17e-06	3.27e-05	0.8502
cg05045951	KhmXoC	UKB-b:2877	Diagnoses - secondary ICD10: Q54.1 Hypospadias, penile || id:UKB-b:2877	TIA1 (Skin Sun Exposed Lower leg)	Wald ratio	1	-2.72e-05	9.48e-05	0.7743
cg05045951	KhmXoC	UKB-b:4707	Diagnoses - secondary ICD10: Q54.9 Hypospadias, unspecified || id:UKB-b:4707	TIA1 (Skin Sun Exposed Lower leg)	Wald ratio	1	0.0003269	0.0001873	0.08083
cg05045951	KhmXoC	UKB-b:6070	Diagnoses - secondary ICD10: Q54.0 Hypospadias, balanic || id:UKB-b:6070	TIA1 (Skin Sun Exposed Lower leg)	Wald ratio	1	-3.65e-05	0.0001529	0.8112
cg06484075	Xy3BE8	UKB-b:2877	Diagnoses - secondary ICD10: Q54.1 Hypospadias, penile || id:UKB-b:2877	CDKN2AIP (Cells EBV-transformed lymphocytes)	Wald ratio	1	-3.53e-06	3.18e-05	0.9115
cg06484075	Xy3BE8	UKB-b:4707	Diagnoses - secondary ICD10: Q54.9 Hypospadias, unspecified || id:UKB-b:4707	CDKN2AIP (Cells EBV-transformed lymphocytes)	Wald ratio	1	-7.75e-05	6.27e-05	0.2164
cg06484075	Xy3BE8	UKB-b:6070	Diagnoses - secondary ICD10: Q54.0 Hypospadias, balanic || id:UKB-b:6070	CDKN2AIP (Cells EBV-transformed lymphocytes)	Wald ratio	1	-3.28e-05	5.12e-05	0.5215
cg06484075	vT0ssR	UKB-b:2877	Diagnoses - secondary ICD10: Q54.1 Hypospadias, penile || id:UKB-b:2877	CDKN2AIP (Esophagus Mucosa)	Wald ratio	1	6.05e-05	4.23e-05	0.153
cg06484075	vT0ssR	UKB-b:4707	Diagnoses - secondary ICD10: Q54.9 Hypospadias, unspecified || id:UKB-b:4707	CDKN2AIP (Esophagus Mucosa)	Wald ratio	1	9.34e-05	8.36e-05	0.264
cg06484075	vT0ssR	UKB-b:6070	Diagnoses - secondary ICD10: Q54.0 Hypospadias, balanic || id:UKB-b:6070	CDKN2AIP (Esophagus Mucosa)	Wald ratio	1	2.36e-05	6.83e-05	0.7298
cg06484075	Wy8wJH	UKB-b:2877	Diagnoses - secondary ICD10: Q54.1 Hypospadias, penile || id:UKB-b:2877	CDKN2AIP (Muscle Skeletal)	Wald ratio	1	2.21e-05	3.53e-05	0.5318
cg06484075	Wy8wJH	UKB-b:4707	Diagnoses - secondary ICD10: Q54.9 Hypospadias, unspecified || id:UKB-b:4707	CDKN2AIP (Muscle Skeletal)	Wald ratio	1	-9.87e-06	6.97e-05	0.8874
cg06484075	Wy8wJH	UKB-b:6070	Diagnoses - secondary ICD10: Q54.0 Hypospadias, balanic || id:UKB-b:6070	CDKN2AIP (Muscle Skeletal)	Wald ratio	1	8.17e-05	5.69e-05	0.1514
cg06484075	JHj9DS	UKB-b:2877	Diagnoses - secondary ICD10: Q54.1 Hypospadias, penile || id:UKB-b:2877	CDKN2AIP (Thyroid)	Wald ratio	1	-1.44e-05	3.87e-05	0.7103
cg06484075	JHj9DS	UKB-b:4707	Diagnoses - secondary ICD10: Q54.9 Hypospadias, unspecified || id:UKB-b:4707	CDKN2AIP (Thyroid)	Wald ratio	1	-0.0001105	7.63e-05	0.1477
cg06484075	JHj9DS	UKB-b:6070	Diagnoses - secondary ICD10: Q54.0 Hypospadias, balanic || id:UKB-b:6070	CDKN2AIP (Thyroid)	Wald ratio	1	-2.44e-05	6.23e-05	0.6956
cg06484075	QRHlYK	UKB-b:2877	Diagnoses - secondary ICD10: Q54.1 Hypospadias, penile || id:UKB-b:2877	CLDN24 (Cells Transformed fibroblasts)	Wald ratio	1	-1.87e-05	1.66e-05	0.2583
cg06484075	QRHlYK	UKB-b:4707	Diagnoses - secondary ICD10: Q54.9 Hypospadias, unspecified || id:UKB-b:4707	CLDN24 (Cells Transformed fibroblasts)	Wald ratio	1	-4.36e-05	3.27e-05	0.1828
cg06484075	QRHlYK	UKB-b:6070	Diagnoses - secondary ICD10: Q54.0 Hypospadias, balanic || id:UKB-b:6070	CLDN24 (Cells Transformed fibroblasts)	Wald ratio	1	8.73e-06	2.67e-05	0.7439
cg06484075	f6vfao	UKB-b:2877	Diagnoses - secondary ICD10: Q54.1 Hypospadias, penile || id:UKB-b:2877	ING2 (Artery Tibial)	Wald ratio	1	-3.85e-05	3.27e-05	0.2389
cg06484075	f6vfao	UKB-b:4707	Diagnoses - secondary ICD10: Q54.9 Hypospadias, unspecified || id:UKB-b:4707	ING2 (Artery Tibial)	Wald ratio	1	6.01e-05	6.45e-05	0.3515
cg06484075	f6vfao	UKB-b:6070	Diagnoses - secondary ICD10: Q54.0 Hypospadias, balanic || id:UKB-b:6070	ING2 (Artery Tibial)	Wald ratio	1	2.93e-06	5.27e-05	0.9557
cg06484075	qSVhFO	UKB-b:2877	Diagnoses - secondary ICD10: Q54.1 Hypospadias, penile || id:UKB-b:2877	ING2 (Cells Transformed fibroblasts)	Wald ratio	1	4.31e-05	3.68e-05	0.2413
cg06484075	qSVhFO	UKB-b:4707	Diagnoses - secondary ICD10: Q54.9 Hypospadias, unspecified || id:UKB-b:4707	ING2 (Cells Transformed fibroblasts)	Wald ratio	1	-9.43e-06	7.26e-05	0.8966
cg06484075	qSVhFO	UKB-b:6070	Diagnoses - secondary ICD10: Q54.0 Hypospadias, balanic || id:UKB-b:6070	ING2 (Cells Transformed fibroblasts)	Wald ratio	1	1.1e-05	5.93e-05	0.8529
cg06484075	FaXiVu	UKB-b:2877	Diagnoses - secondary ICD10: Q54.1 Hypospadias, penile || id:UKB-b:2877	ING2 (Colon Transverse)	Wald ratio	1	-6.64e-06	3.33e-05	0.8418
cg06484075	FaXiVu	UKB-b:4707	Diagnoses - secondary ICD10: Q54.9 Hypospadias, unspecified || id:UKB-b:4707	ING2 (Colon Transverse)	Wald ratio	1	-3.37e-05	6.57e-05	0.6077
cg06484075	FaXiVu	UKB-b:6070	Diagnoses - secondary ICD10: Q54.0 Hypospadias, balanic || id:UKB-b:6070	ING2 (Colon Transverse)	Wald ratio	1	-3.45e-05	5.37e-05	0.5205
cg06484075	ZnctUs	UKB-b:2877	Diagnoses - secondary ICD10: Q54.1 Hypospadias, penile || id:UKB-b:2877	ING2 (Heart Left Ventricle)	Wald ratio	1	-3.89e-06	2.59e-05	0.8806
cg06484075	ZnctUs	UKB-b:4707	Diagnoses - secondary ICD10: Q54.9 Hypospadias, unspecified || id:UKB-b:4707	ING2 (Heart Left Ventricle)	Wald ratio	1	-2.41e-05	5.12e-05	0.6373
cg06484075	ZnctUs	UKB-b:6070	Diagnoses - secondary ICD10: Q54.0 Hypospadias, balanic || id:UKB-b:6070	ING2 (Heart Left Ventricle)	Wald ratio	1	-4.45e-05	4.18e-05	0.2862
cg06484075	lrhOJB	UKB-b:2877	Diagnoses - secondary ICD10: Q54.1 Hypospadias, penile || id:UKB-b:2877	ING2 (Thyroid)	Wald ratio	1	-6.56e-06	3.29e-05	0.8418
cg06484075	lrhOJB	UKB-b:4707	Diagnoses - secondary ICD10: Q54.9 Hypospadias, unspecified || id:UKB-b:4707	ING2 (Thyroid)	Wald ratio	1	-3.33e-05	6.49e-05	0.6077
cg06484075	lrhOJB	UKB-b:6070	Diagnoses - secondary ICD10: Q54.0 Hypospadias, balanic || id:UKB-b:6070	ING2 (Thyroid)	Wald ratio	1	-3.4e-05	5.3e-05	0.5205
cg06484075	GcuwMQ	UKB-b:2877	Diagnoses - secondary ICD10: Q54.1 Hypospadias, penile || id:UKB-b:2877	RWDD4 (Adrenal Gland)	Wald ratio	1	1.02e-05	3.09e-05	0.7401
cg06484075	GcuwMQ	UKB-b:4707	Diagnoses - secondary ICD10: Q54.9 Hypospadias, unspecified || id:UKB-b:4707	RWDD4 (Adrenal Gland)	Wald ratio	1	4.3e-05	6.09e-05	0.4799
cg06484075	GcuwMQ	UKB-b:6070	Diagnoses - secondary ICD10: Q54.0 Hypospadias, balanic || id:UKB-b:6070	RWDD4 (Adrenal Gland)	Wald ratio	1	-7.86e-05	4.98e-05	0.114
cg06484075	DlzXo4	UKB-b:2877	Diagnoses - secondary ICD10: Q54.1 Hypospadias, penile || id:UKB-b:2877	RWDD4 (Artery Aorta)	Wald ratio	1	1.79e-05	4.26e-05	0.6742
cg06484075	DlzXo4	UKB-b:4707	Diagnoses - secondary ICD10: Q54.9 Hypospadias, unspecified || id:UKB-b:4707	RWDD4 (Artery Aorta)	Wald ratio	1	3.88e-06	8.4e-05	0.9632
cg06484075	DlzXo4	UKB-b:6070	Diagnoses - secondary ICD10: Q54.0 Hypospadias, balanic || id:UKB-b:6070	RWDD4 (Artery Aorta)	Wald ratio	1	-4.25e-05	6.86e-05	0.536
cg06484075	0t8TGq	UKB-b:2877	Diagnoses - secondary ICD10: Q54.1 Hypospadias, penile || id:UKB-b:2877	RWDD4 (Muscle Skeletal)	Wald ratio	1	1.65e-05	3.92e-05	0.6742
cg06484075	0t8TGq	UKB-b:4707	Diagnoses - secondary ICD10: Q54.9 Hypospadias, unspecified || id:UKB-b:4707	RWDD4 (Muscle Skeletal)	Wald ratio	1	3.57e-06	7.74e-05	0.9632
cg06484075	0t8TGq	UKB-b:6070	Diagnoses - secondary ICD10: Q54.0 Hypospadias, balanic || id:UKB-b:6070	RWDD4 (Muscle Skeletal)	Wald ratio	1	-3.91e-05	6.32e-05	0.536
cg06484075	l7ibNp	UKB-b:2877	Diagnoses - secondary ICD10: Q54.1 Hypospadias, penile || id:UKB-b:2877	RWDD4 (Nerve Tibial)	Wald ratio	1	-3.37e-05	5.87e-05	0.5655
cg06484075	l7ibNp	UKB-b:4707	Diagnoses - secondary ICD10: Q54.9 Hypospadias, unspecified || id:UKB-b:4707	RWDD4 (Nerve Tibial)	Wald ratio	1	1.4e-05	0.0001159	0.904
cg06484075	l7ibNp	UKB-b:6070	Diagnoses - secondary ICD10: Q54.0 Hypospadias, balanic || id:UKB-b:6070	RWDD4 (Nerve Tibial)	Wald ratio	1	9.06e-05	9.46e-05	0.3384
cg06484075	Uu23yc	UKB-b:2877	Diagnoses - secondary ICD10: Q54.1 Hypospadias, penile || id:UKB-b:2877	STOX2 (Adrenal Gland)	Wald ratio	1	1.52e-05	2.1e-05	0.4686
cg06484075	Uu23yc	UKB-b:4707	Diagnoses - secondary ICD10: Q54.9 Hypospadias, unspecified || id:UKB-b:4707	STOX2 (Adrenal Gland)	Wald ratio	1	-5.49e-05	4.14e-05	0.1848
cg06484075	Uu23yc	UKB-b:6070	Diagnoses - secondary ICD10: Q54.0 Hypospadias, balanic || id:UKB-b:6070	STOX2 (Adrenal Gland)	Wald ratio	1	-4.44e-05	3.38e-05	0.1894
cg06484075	DRFH5t	UKB-b:2877	Diagnoses - secondary ICD10: Q54.1 Hypospadias, penile || id:UKB-b:2877	STOX2 (Heart Left Ventricle)	Wald ratio	1	-1.48e-06	2.66e-05	0.9558
cg06484075	DRFH5t	UKB-b:4707	Diagnoses - secondary ICD10: Q54.9 Hypospadias, unspecified || id:UKB-b:4707	STOX2 (Heart Left Ventricle)	Wald ratio	1	-3.43e-05	5.25e-05	0.5139
cg06484075	DRFH5t	UKB-b:6070	Diagnoses - secondary ICD10: Q54.0 Hypospadias, balanic || id:UKB-b:6070	STOX2 (Heart Left Ventricle)	Wald ratio	1	7.8e-06	4.29e-05	0.8557
cg06484075	UO0Lxt	UKB-b:2877	Diagnoses - secondary ICD10: Q54.1 Hypospadias, penile || id:UKB-b:2877	STOX2 (Liver)	Wald ratio	1	-1.56e-05	1.85e-05	0.4011
cg06484075	UO0Lxt	UKB-b:4707	Diagnoses - secondary ICD10: Q54.9 Hypospadias, unspecified || id:UKB-b:4707	STOX2 (Liver)	Wald ratio	1	1.36e-05	3.66e-05	0.7102
cg06484075	UO0Lxt	UKB-b:6070	Diagnoses - secondary ICD10: Q54.0 Hypospadias, balanic || id:UKB-b:6070	STOX2 (Liver)	Wald ratio	1	-3.06e-05	2.99e-05	0.3062
cg06484075	AloM1h	UKB-b:2877	Diagnoses - secondary ICD10: Q54.1 Hypospadias, penile || id:UKB-b:2877	STOX2 (Thyroid)	Wald ratio	1	-6.03e-06	5.25e-05	0.9086
cg06484075	AloM1h	UKB-b:4707	Diagnoses - secondary ICD10: Q54.9 Hypospadias, unspecified || id:UKB-b:4707	STOX2 (Thyroid)	Wald ratio	1	0.0001838	0.0001037	0.07621
cg06484075	AloM1h	UKB-b:6070	Diagnoses - secondary ICD10: Q54.0 Hypospadias, balanic || id:UKB-b:6070	STOX2 (Thyroid)	Wald ratio	1	5.75e-05	8.47e-05	0.4971
cg06484075	L7JbQA	UKB-b:2877	Diagnoses - secondary ICD10: Q54.1 Hypospadias, penile || id:UKB-b:2877	TRAPPC11 (Adipose Subcutaneous)	Wald ratio	1	-5.54e-05	5.22e-05	0.2894
cg06484075	L7JbQA	UKB-b:4707	Diagnoses - secondary ICD10: Q54.9 Hypospadias, unspecified || id:UKB-b:4707	TRAPPC11 (Adipose Subcutaneous)	Wald ratio	1	-0.0001274	0.0001032	0.217
cg06484075	L7JbQA	UKB-b:6070	Diagnoses - secondary ICD10: Q54.0 Hypospadias, balanic || id:UKB-b:6070	TRAPPC11 (Adipose Subcutaneous)	Wald ratio	1	-0.000164	8.42e-05	0.05149
cg06484075	YSjIt4	UKB-b:2877	Diagnoses - secondary ICD10: Q54.1 Hypospadias, penile || id:UKB-b:2877	TRAPPC11 (Lung)	Wald ratio	1	-3.71e-05	6.27e-05	0.5541
cg06484075	YSjIt4	UKB-b:4707	Diagnoses - secondary ICD10: Q54.9 Hypospadias, unspecified || id:UKB-b:4707	TRAPPC11 (Lung)	Wald ratio	1	0.0001106	0.0001237	0.3713
cg06484075	YSjIt4	UKB-b:6070	Diagnoses - secondary ICD10: Q54.0 Hypospadias, balanic || id:UKB-b:6070	TRAPPC11 (Lung)	Wald ratio	1	-0.0001806	0.000101	0.07377
cg06484075	qS8mKi	UKB-b:2877	Diagnoses - secondary ICD10: Q54.1 Hypospadias, penile || id:UKB-b:2877	TRAPPC11 (Testis)	Wald ratio	1	-2.29e-05	2.79e-05	0.4119
cg06484075	qS8mKi	UKB-b:4707	Diagnoses - secondary ICD10: Q54.9 Hypospadias, unspecified || id:UKB-b:4707	TRAPPC11 (Testis)	Wald ratio	1	-5.52e-05	5.5e-05	0.3156
cg06484075	qS8mKi	UKB-b:6070	Diagnoses - secondary ICD10: Q54.0 Hypospadias, balanic || id:UKB-b:6070	TRAPPC11 (Testis)	Wald ratio	1	-5.99e-05	4.49e-05	0.1824
cg06484075	HDElhM	UKB-b:2877	Diagnoses - secondary ICD10: Q54.1 Hypospadias, penile || id:UKB-b:2877	WWC2 (Adipose Subcutaneous)	Wald ratio	1	-0.0001107	7.11e-05	0.1194
cg06484075	HDElhM	UKB-b:4707	Diagnoses - secondary ICD10: Q54.9 Hypospadias, unspecified || id:UKB-b:4707	WWC2 (Adipose Subcutaneous)	Wald ratio	1	6.6e-05	0.0001403	0.6383
cg06484075	HDElhM	UKB-b:6070	Diagnoses - secondary ICD10: Q54.0 Hypospadias, balanic || id:UKB-b:6070	WWC2 (Adipose Subcutaneous)	Wald ratio	1	7.19e-05	0.0001146	0.5301
cg06484075	Yb008n	UKB-b:2877	Diagnoses - secondary ICD10: Q54.1 Hypospadias, penile || id:UKB-b:2877	WWC2 (Colon Transverse)	Wald ratio	1	7.53e-05	7.39e-05	0.3082
cg06484075	Yb008n	UKB-b:4707	Diagnoses - secondary ICD10: Q54.9 Hypospadias, unspecified || id:UKB-b:4707	WWC2 (Colon Transverse)	Wald ratio	1	-0.0002117	0.0001459	0.1469
cg06484075	Yb008n	UKB-b:6070	Diagnoses - secondary ICD10: Q54.0 Hypospadias, balanic || id:UKB-b:6070	WWC2 (Colon Transverse)	Wald ratio	1	-0.0002621	0.0001192	0.02786
cg06484075	DEEYQd	UKB-b:2877	Diagnoses - secondary ICD10: Q54.1 Hypospadias, penile || id:UKB-b:2877	WWC2 (Skin Sun Exposed Lower leg)	Wald ratio	1	2.9e-05	6.37e-05	0.6485
cg06484075	DEEYQd	UKB-b:4707	Diagnoses - secondary ICD10: Q54.9 Hypospadias, unspecified || id:UKB-b:4707	WWC2 (Skin Sun Exposed Lower leg)	Wald ratio	1	-9.11e-05	0.0001257	0.4689
cg06484075	DEEYQd	UKB-b:6070	Diagnoses - secondary ICD10: Q54.0 Hypospadias, balanic || id:UKB-b:6070	WWC2 (Skin Sun Exposed Lower leg)	Wald ratio	1	6.75e-05	0.0001027	0.511
cg06484075	IPdGOx	UKB-b:2877	Diagnoses - secondary ICD10: Q54.1 Hypospadias, penile || id:UKB-b:2877	WWC2 (Testis)	Wald ratio	1	-3.54e-05	3.38e-05	0.295
cg06484075	IPdGOx	UKB-b:4707	Diagnoses - secondary ICD10: Q54.9 Hypospadias, unspecified || id:UKB-b:4707	WWC2 (Testis)	Wald ratio	1	-6.63e-05	6.67e-05	0.3197
cg06484075	IPdGOx	UKB-b:6070	Diagnoses - secondary ICD10: Q54.0 Hypospadias, balanic || id:UKB-b:6070	WWC2 (Testis)	Wald ratio	1	-1.42e-05	5.44e-05	0.7943
cg06484075	OEuC78	UKB-b:2877	Diagnoses - secondary ICD10: Q54.1 Hypospadias, penile || id:UKB-b:2877	WWC2-AS2 (Cells Transformed fibroblasts)	Wald ratio	1	7.84e-05	3.69e-05	0.03355
cg06484075	OEuC78	UKB-b:4707	Diagnoses - secondary ICD10: Q54.9 Hypospadias, unspecified || id:UKB-b:4707	WWC2-AS2 (Cells Transformed fibroblasts)	Wald ratio	1	-2.03e-05	7.29e-05	0.7801
cg06484075	OEuC78	UKB-b:6070	Diagnoses - secondary ICD10: Q54.0 Hypospadias, balanic || id:UKB-b:6070	WWC2-AS2 (Cells Transformed fibroblasts)	Wald ratio	1	2.71e-05	5.95e-05	0.6494
cg06484075	iXAD9p	UKB-b:2877	Diagnoses - secondary ICD10: Q54.1 Hypospadias, penile || id:UKB-b:2877	WWC2-AS2 (Liver)	Wald ratio	1	1.39e-05	1.88e-05	0.4621
cg06484075	iXAD9p	UKB-b:4707	Diagnoses - secondary ICD10: Q54.9 Hypospadias, unspecified || id:UKB-b:4707	WWC2-AS2 (Liver)	Wald ratio	1	-2.54e-05	3.72e-05	0.4941
cg06484075	iXAD9p	UKB-b:6070	Diagnoses - secondary ICD10: Q54.0 Hypospadias, balanic || id:UKB-b:6070	WWC2-AS2 (Liver)	Wald ratio	1	1.93e-06	3.04e-05	0.9494
cg06484075	YbjM9i	UKB-b:2877	Diagnoses - secondary ICD10: Q54.1 Hypospadias, penile || id:UKB-b:2877	WWC2-AS2 (Lung)	Wald ratio	1	4.04e-05	3.57e-05	0.2578
cg06484075	YbjM9i	UKB-b:4707	Diagnoses - secondary ICD10: Q54.9 Hypospadias, unspecified || id:UKB-b:4707	WWC2-AS2 (Lung)	Wald ratio	1	7.16e-05	7.04e-05	0.3095
cg06484075	YbjM9i	UKB-b:6070	Diagnoses - secondary ICD10: Q54.0 Hypospadias, balanic || id:UKB-b:6070	WWC2-AS2 (Lung)	Wald ratio	1	6.33e-05	5.75e-05	0.2709
cg07509211	XQpkHV	UKB-b:2877	Diagnoses - secondary ICD10: Q54.1 Hypospadias, penile || id:UKB-b:2877	CDKN3 (Adipose Subcutaneous)	Wald ratio	1	2.6e-05	4.24e-05	0.539
cg07509211	XQpkHV	UKB-b:4707	Diagnoses - secondary ICD10: Q54.9 Hypospadias, unspecified || id:UKB-b:4707	CDKN3 (Adipose Subcutaneous)	Wald ratio	1	3.25e-05	8.37e-05	0.6976
cg07509211	XQpkHV	UKB-b:6070	Diagnoses - secondary ICD10: Q54.0 Hypospadias, balanic || id:UKB-b:6070	CDKN3 (Adipose Subcutaneous)	Wald ratio	1	0.0001223	6.83e-05	0.07355
cg07509211	YLvf7r	UKB-b:2877	Diagnoses - secondary ICD10: Q54.1 Hypospadias, penile || id:UKB-b:2877	CGRRF1 (Brain Cerebellar Hemisphere)	Wald ratio	1	1.08e-05	2.42e-05	0.6564
cg07509211	YLvf7r	UKB-b:4707	Diagnoses - secondary ICD10: Q54.9 Hypospadias, unspecified || id:UKB-b:4707	CGRRF1 (Brain Cerebellar Hemisphere)	Wald ratio	1	-6.08e-05	4.78e-05	0.2034
cg07509211	YLvf7r	UKB-b:6070	Diagnoses - secondary ICD10: Q54.0 Hypospadias, balanic || id:UKB-b:6070	CGRRF1 (Brain Cerebellar Hemisphere)	Wald ratio	1	1.36e-05	3.9e-05	0.7283
cg07509211	zO3tqD	UKB-b:2877	Diagnoses - secondary ICD10: Q54.1 Hypospadias, penile || id:UKB-b:2877	CGRRF1 (Lung)	Wald ratio	1	-3.58e-05	4.88e-05	0.4636
cg07509211	zO3tqD	UKB-b:4707	Diagnoses - secondary ICD10: Q54.9 Hypospadias, unspecified || id:UKB-b:4707	CGRRF1 (Lung)	Wald ratio	1	-7.01e-05	9.65e-05	0.4672
cg07509211	zO3tqD	UKB-b:6070	Diagnoses - secondary ICD10: Q54.0 Hypospadias, balanic || id:UKB-b:6070	CGRRF1 (Lung)	Wald ratio	1	-9.31e-05	7.88e-05	0.237
cg07509211	fyuTdQ	UKB-b:2877	Diagnoses - secondary ICD10: Q54.1 Hypospadias, penile || id:UKB-b:2877	CGRRF1 (Thyroid)	Wald ratio	1	-1.16e-05	4.81e-05	0.8089
cg07509211	fyuTdQ	UKB-b:4707	Diagnoses - secondary ICD10: Q54.9 Hypospadias, unspecified || id:UKB-b:4707	CGRRF1 (Thyroid)	Wald ratio	1	-2.48e-05	9.49e-05	0.7941
cg07509211	fyuTdQ	UKB-b:6070	Diagnoses - secondary ICD10: Q54.0 Hypospadias, balanic || id:UKB-b:6070	CGRRF1 (Thyroid)	Wald ratio	1	4.53e-05	7.75e-05	0.5587
cg07509211	gUOjK8	UKB-b:2877	Diagnoses - secondary ICD10: Q54.1 Hypospadias, penile || id:UKB-b:2877	GCH1 (Adrenal Gland)	Wald ratio	1	-3.33e-05	3e-05	0.2663
cg07509211	gUOjK8	UKB-b:4707	Diagnoses - secondary ICD10: Q54.9 Hypospadias, unspecified || id:UKB-b:4707	GCH1 (Adrenal Gland)	Wald ratio	1	-7.53e-05	5.92e-05	0.2036
cg07509211	gUOjK8	UKB-b:6070	Diagnoses - secondary ICD10: Q54.0 Hypospadias, balanic || id:UKB-b:6070	GCH1 (Adrenal Gland)	Wald ratio	1	4.63e-05	4.83e-05	0.3379
cg07509211	DqJGwF	UKB-b:2877	Diagnoses - secondary ICD10: Q54.1 Hypospadias, penile || id:UKB-b:2877	GCH1 (Artery Tibial)	Wald ratio	1	-3.4e-05	3.7e-05	0.3582
cg07509211	DqJGwF	UKB-b:4707	Diagnoses - secondary ICD10: Q54.9 Hypospadias, unspecified || id:UKB-b:4707	GCH1 (Artery Tibial)	Wald ratio	1	4.23e-05	7.31e-05	0.5632
cg07509211	DqJGwF	UKB-b:6070	Diagnoses - secondary ICD10: Q54.0 Hypospadias, balanic || id:UKB-b:6070	GCH1 (Artery Tibial)	Wald ratio	1	-7.87e-05	5.97e-05	0.187
cg07509211	Z1BLko	UKB-b:2877	Diagnoses - secondary ICD10: Q54.1 Hypospadias, penile || id:UKB-b:2877	GCH1 (Brain Caudate basal ganglia)	Wald ratio	1	1.47e-05	1.91e-05	0.4413
cg07509211	Z1BLko	UKB-b:4707	Diagnoses - secondary ICD10: Q54.9 Hypospadias, unspecified || id:UKB-b:4707	GCH1 (Brain Caudate basal ganglia)	Wald ratio	1	-5.91e-05	3.78e-05	0.1178
cg07509211	Z1BLko	UKB-b:6070	Diagnoses - secondary ICD10: Q54.0 Hypospadias, balanic || id:UKB-b:6070	GCH1 (Brain Caudate basal ganglia)	Wald ratio	1	-9.33e-06	3.09e-05	0.7624
cg07509211	ZsEJ0r	UKB-b:2877	Diagnoses - secondary ICD10: Q54.1 Hypospadias, penile || id:UKB-b:2877	GCH1 (Brain Cerebellar Hemisphere)	Wald ratio	1	-2.03e-05	1.83e-05	0.2675
cg07509211	ZsEJ0r	UKB-b:4707	Diagnoses - secondary ICD10: Q54.9 Hypospadias, unspecified || id:UKB-b:4707	GCH1 (Brain Cerebellar Hemisphere)	Wald ratio	1	-4.57e-05	3.61e-05	0.2055
cg07509211	ZsEJ0r	UKB-b:6070	Diagnoses - secondary ICD10: Q54.0 Hypospadias, balanic || id:UKB-b:6070	GCH1 (Brain Cerebellar Hemisphere)	Wald ratio	1	2.83e-05	2.95e-05	0.3374
cg07509211	IJerFG	UKB-b:2877	Diagnoses - secondary ICD10: Q54.1 Hypospadias, penile || id:UKB-b:2877	GCH1 (Brain Cerebellum)	Wald ratio	1	-2.09e-05	1.86e-05	0.2629
cg07509211	IJerFG	UKB-b:4707	Diagnoses - secondary ICD10: Q54.9 Hypospadias, unspecified || id:UKB-b:4707	GCH1 (Brain Cerebellum)	Wald ratio	1	-4.73e-05	3.68e-05	0.1982
cg07509211	IJerFG	UKB-b:6070	Diagnoses - secondary ICD10: Q54.0 Hypospadias, balanic || id:UKB-b:6070	GCH1 (Brain Cerebellum)	Wald ratio	1	2.87e-05	3e-05	0.3402
cg07509211	uLryrx	UKB-b:2877	Diagnoses - secondary ICD10: Q54.1 Hypospadias, penile || id:UKB-b:2877	GCH1 (Esophagus Muscularis)	Wald ratio	1	-5.65e-05	5.1e-05	0.2679
cg07509211	uLryrx	UKB-b:4707	Diagnoses - secondary ICD10: Q54.9 Hypospadias, unspecified || id:UKB-b:4707	GCH1 (Esophagus Muscularis)	Wald ratio	1	-0.0001271	0.0001007	0.2068
cg07509211	uLryrx	UKB-b:6070	Diagnoses - secondary ICD10: Q54.0 Hypospadias, balanic || id:UKB-b:6070	GCH1 (Esophagus Muscularis)	Wald ratio	1	7.91e-05	8.22e-05	0.336
cg07509211	cUhVIA	UKB-b:2877	Diagnoses - secondary ICD10: Q54.1 Hypospadias, penile || id:UKB-b:2877	GCH1 (Lung)	Wald ratio	1	-5.38e-05	4.85e-05	0.2679
cg07509211	cUhVIA	UKB-b:4707	Diagnoses - secondary ICD10: Q54.9 Hypospadias, unspecified || id:UKB-b:4707	GCH1 (Lung)	Wald ratio	1	-0.0001209	9.58e-05	0.2072
cg07509211	cUhVIA	UKB-b:6070	Diagnoses - secondary ICD10: Q54.0 Hypospadias, balanic || id:UKB-b:6070	GCH1 (Lung)	Wald ratio	1	7.54e-05	7.83e-05	0.3352
cg07509211	ZXnpxb	UKB-b:2877	Diagnoses - secondary ICD10: Q54.1 Hypospadias, penile || id:UKB-b:2877	GCH1 (Nerve Tibial)	Wald ratio	1	4.96e-05	4.54e-05	0.274
cg07509211	ZXnpxb	UKB-b:4707	Diagnoses - secondary ICD10: Q54.9 Hypospadias, unspecified || id:UKB-b:4707	GCH1 (Nerve Tibial)	Wald ratio	1	-0.0001704	8.96e-05	0.05717
cg07509211	ZXnpxb	UKB-b:6070	Diagnoses - secondary ICD10: Q54.0 Hypospadias, balanic || id:UKB-b:6070	GCH1 (Nerve Tibial)	Wald ratio	1	-3.94e-05	7.32e-05	0.5902
cg07509211	NQRa5X	UKB-b:2877	Diagnoses - secondary ICD10: Q54.1 Hypospadias, penile || id:UKB-b:2877	GCH1 (Pancreas)	Wald ratio	1	-0.0001115	3.48e-05	0.001342
cg07509211	NQRa5X	UKB-b:4707	Diagnoses - secondary ICD10: Q54.9 Hypospadias, unspecified || id:UKB-b:4707	GCH1 (Pancreas)	Wald ratio	1	-7.84e-05	6.87e-05	0.2536
cg07509211	NQRa5X	UKB-b:6070	Diagnoses - secondary ICD10: Q54.0 Hypospadias, balanic || id:UKB-b:6070	GCH1 (Pancreas)	Wald ratio	1	7.98e-05	5.61e-05	0.1547
cg07509211	pLiaNK	UKB-b:2877	Diagnoses - secondary ICD10: Q54.1 Hypospadias, penile || id:UKB-b:2877	GCH1 (Skin Not Sun Exposed Suprapubic)	Wald ratio	1	-5.78e-06	3.52e-05	0.8693
cg07509211	pLiaNK	UKB-b:4707	Diagnoses - secondary ICD10: Q54.9 Hypospadias, unspecified || id:UKB-b:4707	GCH1 (Skin Not Sun Exposed Suprapubic)	Wald ratio	1	0.0001271	6.94e-05	0.06706
cg07509211	pLiaNK	UKB-b:6070	Diagnoses - secondary ICD10: Q54.0 Hypospadias, balanic || id:UKB-b:6070	GCH1 (Skin Not Sun Exposed Suprapubic)	Wald ratio	1	-1.46e-05	5.67e-05	0.7969
cg07509211	sk9KOg	UKB-b:2877	Diagnoses - secondary ICD10: Q54.1 Hypospadias, penile || id:UKB-b:2877	GCH1 (Skin Sun Exposed Lower leg)	Wald ratio	1	-9.98e-05	3.11e-05	0.001342
cg07509211	sk9KOg	UKB-b:4707	Diagnoses - secondary ICD10: Q54.9 Hypospadias, unspecified || id:UKB-b:4707	GCH1 (Skin Sun Exposed Lower leg)	Wald ratio	1	-7.02e-05	6.15e-05	0.2536
cg07509211	sk9KOg	UKB-b:6070	Diagnoses - secondary ICD10: Q54.0 Hypospadias, balanic || id:UKB-b:6070	GCH1 (Skin Sun Exposed Lower leg)	Wald ratio	1	7.14e-05	5.02e-05	0.1547
cg07509211	7rWwpn	UKB-b:2877	Diagnoses - secondary ICD10: Q54.1 Hypospadias, penile || id:UKB-b:2877	GCH1 (Thyroid)	Wald ratio	1	-4.74e-05	4.06e-05	0.2426
cg07509211	7rWwpn	UKB-b:4707	Diagnoses - secondary ICD10: Q54.9 Hypospadias, unspecified || id:UKB-b:4707	GCH1 (Thyroid)	Wald ratio	1	-0.0001389	8.01e-05	0.08292
cg07509211	7rWwpn	UKB-b:6070	Diagnoses - secondary ICD10: Q54.0 Hypospadias, balanic || id:UKB-b:6070	GCH1 (Thyroid)	Wald ratio	1	5.94e-05	6.54e-05	0.3639
cg07509211	5Y0i0u	UKB-b:2877	Diagnoses - secondary ICD10: Q54.1 Hypospadias, penile || id:UKB-b:2877	GCH1 (Whole Blood)	Wald ratio	1	-0.0001158	3.61e-05	0.001342
cg07509211	5Y0i0u	UKB-b:4707	Diagnoses - secondary ICD10: Q54.9 Hypospadias, unspecified || id:UKB-b:4707	GCH1 (Whole Blood)	Wald ratio	1	-8.14e-05	7.13e-05	0.2536
cg07509211	5Y0i0u	UKB-b:6070	Diagnoses - secondary ICD10: Q54.0 Hypospadias, balanic || id:UKB-b:6070	GCH1 (Whole Blood)	Wald ratio	1	8.29e-05	5.82e-05	0.1547
cg07509211	NFTRkD	UKB-b:2877	Diagnoses - secondary ICD10: Q54.1 Hypospadias, penile || id:UKB-b:2877	GMFB (Adipose Visceral Omentum)	Wald ratio	1	2.21e-05	4.15e-05	0.5933
cg07509211	NFTRkD	UKB-b:4707	Diagnoses - secondary ICD10: Q54.9 Hypospadias, unspecified || id:UKB-b:4707	GMFB (Adipose Visceral Omentum)	Wald ratio	1	9.61e-05	8.19e-05	0.2407
cg07509211	NFTRkD	UKB-b:6070	Diagnoses - secondary ICD10: Q54.0 Hypospadias, balanic || id:UKB-b:6070	GMFB (Adipose Visceral Omentum)	Wald ratio	1	7.32e-05	6.69e-05	0.2735
cg07509211	lk4lU2	UKB-b:2877	Diagnoses - secondary ICD10: Q54.1 Hypospadias, penile || id:UKB-b:2877	GMFB (Artery Tibial)	Wald ratio	1	3.17e-05	5.68e-05	0.5771
cg07509211	lk4lU2	UKB-b:4707	Diagnoses - secondary ICD10: Q54.9 Hypospadias, unspecified || id:UKB-b:4707	GMFB (Artery Tibial)	Wald ratio	1	0.0001366	0.0001121	0.2232
cg07509211	lk4lU2	UKB-b:6070	Diagnoses - secondary ICD10: Q54.0 Hypospadias, balanic || id:UKB-b:6070	GMFB (Artery Tibial)	Wald ratio	1	0.0001035	9.16e-05	0.258
cg07509211	3l7Ewi	UKB-b:2877	Diagnoses - secondary ICD10: Q54.1 Hypospadias, penile || id:UKB-b:2877	GMFB (Breast Mammary Tissue)	Wald ratio	1	-1.51e-05	3.13e-05	0.6289
cg07509211	3l7Ewi	UKB-b:4707	Diagnoses - secondary ICD10: Q54.9 Hypospadias, unspecified || id:UKB-b:4707	GMFB (Breast Mammary Tissue)	Wald ratio	1	1.73e-05	6.18e-05	0.7793
cg07509211	3l7Ewi	UKB-b:6070	Diagnoses - secondary ICD10: Q54.0 Hypospadias, balanic || id:UKB-b:6070	GMFB (Breast Mammary Tissue)	Wald ratio	1	-2.31e-05	5.05e-05	0.6467
cg07509211	e4KM6j	UKB-b:2877	Diagnoses - secondary ICD10: Q54.1 Hypospadias, penile || id:UKB-b:2877	GMFB (Cells Transformed fibroblasts)	Wald ratio	1	2.63e-05	4.53e-05	0.5622
cg07509211	e4KM6j	UKB-b:4707	Diagnoses - secondary ICD10: Q54.9 Hypospadias, unspecified || id:UKB-b:4707	GMFB (Cells Transformed fibroblasts)	Wald ratio	1	0.0001132	8.94e-05	0.2054
cg07509211	e4KM6j	UKB-b:6070	Diagnoses - secondary ICD10: Q54.0 Hypospadias, balanic || id:UKB-b:6070	GMFB (Cells Transformed fibroblasts)	Wald ratio	1	8.51e-05	7.3e-05	0.2439
cg07509211	sWDysi	UKB-b:2877	Diagnoses - secondary ICD10: Q54.1 Hypospadias, penile || id:UKB-b:2877	GMFB (Heart Left Ventricle)	Wald ratio	1	-5.79e-06	3.74e-05	0.877
cg07509211	sWDysi	UKB-b:4707	Diagnoses - secondary ICD10: Q54.9 Hypospadias, unspecified || id:UKB-b:4707	GMFB (Heart Left Ventricle)	Wald ratio	1	6.73e-05	7.38e-05	0.3624
cg07509211	sWDysi	UKB-b:6070	Diagnoses - secondary ICD10: Q54.0 Hypospadias, balanic || id:UKB-b:6070	GMFB (Heart Left Ventricle)	Wald ratio	1	2.87e-05	6.03e-05	0.6346
cg07509211	3fEsY6	UKB-b:2877	Diagnoses - secondary ICD10: Q54.1 Hypospadias, penile || id:UKB-b:2877	GMFB (Thyroid)	Wald ratio	1	4.72e-05	5.64e-05	0.4025
cg07509211	3fEsY6	UKB-b:4707	Diagnoses - secondary ICD10: Q54.9 Hypospadias, unspecified || id:UKB-b:4707	GMFB (Thyroid)	Wald ratio	1	-4.2e-05	0.0001114	0.7062
cg07509211	3fEsY6	UKB-b:6070	Diagnoses - secondary ICD10: Q54.0 Hypospadias, balanic || id:UKB-b:6070	GMFB (Thyroid)	Wald ratio	1	3.92e-05	9.1e-05	0.6665
cg07509211	olo4qI	UKB-b:2877	Diagnoses - secondary ICD10: Q54.1 Hypospadias, penile || id:UKB-b:2877	SAMD4A (Artery Coronary)	Wald ratio	1	-2.76e-05	3.4e-05	0.4167
cg07509211	olo4qI	UKB-b:4707	Diagnoses - secondary ICD10: Q54.9 Hypospadias, unspecified || id:UKB-b:4707	SAMD4A (Artery Coronary)	Wald ratio	1	6.27e-05	6.71e-05	0.3498
cg07509211	olo4qI	UKB-b:6070	Diagnoses - secondary ICD10: Q54.0 Hypospadias, balanic || id:UKB-b:6070	SAMD4A (Artery Coronary)	Wald ratio	1	6.24e-05	5.48e-05	0.2547
cg07509211	86Egh3	UKB-b:2877	Diagnoses - secondary ICD10: Q54.1 Hypospadias, penile || id:UKB-b:2877	SAMD4A (Brain Cortex)	Wald ratio	1	-2.79e-05	2.69e-05	0.3001
cg07509211	86Egh3	UKB-b:4707	Diagnoses - secondary ICD10: Q54.9 Hypospadias, unspecified || id:UKB-b:4707	SAMD4A (Brain Cortex)	Wald ratio	1	-1.22e-05	5.32e-05	0.8183
cg07509211	86Egh3	UKB-b:6070	Diagnoses - secondary ICD10: Q54.0 Hypospadias, balanic || id:UKB-b:6070	SAMD4A (Brain Cortex)	Wald ratio	1	-1.37e-05	4.34e-05	0.7528
cg07509211	irZ9Nk	UKB-b:2877	Diagnoses - secondary ICD10: Q54.1 Hypospadias, penile || id:UKB-b:2877	SAMD4A (Cells Transformed fibroblasts)	Wald ratio	1	-5.34e-05	5.49e-05	0.3309
cg07509211	irZ9Nk	UKB-b:4707	Diagnoses - secondary ICD10: Q54.9 Hypospadias, unspecified || id:UKB-b:4707	SAMD4A (Cells Transformed fibroblasts)	Wald ratio	1	-1.69e-05	0.0001084	0.8763
cg07509211	irZ9Nk	UKB-b:6070	Diagnoses - secondary ICD10: Q54.0 Hypospadias, balanic || id:UKB-b:6070	SAMD4A (Cells Transformed fibroblasts)	Wald ratio	1	-2.21e-05	8.85e-05	0.803
cg07509211	4qfmM0	UKB-b:2877	Diagnoses - secondary ICD10: Q54.1 Hypospadias, penile || id:UKB-b:2877	SAMD4A (Heart Atrial Appendage)	Wald ratio	1	7.72e-05	4.04e-05	0.05597
cg07509211	4qfmM0	UKB-b:4707	Diagnoses - secondary ICD10: Q54.9 Hypospadias, unspecified || id:UKB-b:4707	SAMD4A (Heart Atrial Appendage)	Wald ratio	1	-9.34e-06	7.98e-05	0.9068
cg07509211	4qfmM0	UKB-b:6070	Diagnoses - secondary ICD10: Q54.0 Hypospadias, balanic || id:UKB-b:6070	SAMD4A (Heart Atrial Appendage)	Wald ratio	1	-4.02e-05	6.51e-05	0.5373
cg07509211	VTHcut	UKB-b:2877	Diagnoses - secondary ICD10: Q54.1 Hypospadias, penile || id:UKB-b:2877	WDHD1 (Adrenal Gland)	Wald ratio	1	-4.48e-05	2.76e-05	0.1052
cg07509211	VTHcut	UKB-b:4707	Diagnoses - secondary ICD10: Q54.9 Hypospadias, unspecified || id:UKB-b:4707	WDHD1 (Adrenal Gland)	Wald ratio	1	1.34e-06	5.46e-05	0.9804
cg07509211	VTHcut	UKB-b:6070	Diagnoses - secondary ICD10: Q54.0 Hypospadias, balanic || id:UKB-b:6070	WDHD1 (Adrenal Gland)	Wald ratio	1	-3.25e-05	4.45e-05	0.4659
cg07509211	Fw3Jil	UKB-b:2877	Diagnoses - secondary ICD10: Q54.1 Hypospadias, penile || id:UKB-b:2877	WDHD1 (Cells Transformed fibroblasts)	Wald ratio	1	2.08e-05	9.53e-05	0.8276
cg07509211	Fw3Jil	UKB-b:4707	Diagnoses - secondary ICD10: Q54.9 Hypospadias, unspecified || id:UKB-b:4707	WDHD1 (Cells Transformed fibroblasts)	Wald ratio	1	-4.24e-06	0.0001881	0.982
cg07509211	Fw3Jil	UKB-b:6070	Diagnoses - secondary ICD10: Q54.0 Hypospadias, balanic || id:UKB-b:6070	WDHD1 (Cells Transformed fibroblasts)	Wald ratio	1	0.0001389	0.0001536	0.366
cg07509211	SxDlfj	UKB-b:2877	Diagnoses - secondary ICD10: Q54.1 Hypospadias, penile || id:UKB-b:2877	WDHD1 (Esophagus Mucosa)	Wald ratio	1	0.0001201	7.3e-05	0.09982
cg07509211	SxDlfj	UKB-b:4707	Diagnoses - secondary ICD10: Q54.9 Hypospadias, unspecified || id:UKB-b:4707	WDHD1 (Esophagus Mucosa)	Wald ratio	1	7.58e-05	0.0001441	0.5992
cg07509211	SxDlfj	UKB-b:6070	Diagnoses - secondary ICD10: Q54.0 Hypospadias, balanic || id:UKB-b:6070	WDHD1 (Esophagus Mucosa)	Wald ratio	1	0.000168	0.0001177	0.1534
cg07509211	wbWHPY	UKB-b:2877	Diagnoses - secondary ICD10: Q54.1 Hypospadias, penile || id:UKB-b:2877	WDHD1 (Muscle Skeletal)	Wald ratio	1	-0.0001167	4e-05	0.003531
cg07509211	wbWHPY	UKB-b:4707	Diagnoses - secondary ICD10: Q54.9 Hypospadias, unspecified || id:UKB-b:4707	WDHD1 (Muscle Skeletal)	Wald ratio	1	-2.24e-05	7.9e-05	0.777
cg07509211	wbWHPY	UKB-b:6070	Diagnoses - secondary ICD10: Q54.0 Hypospadias, balanic || id:UKB-b:6070	WDHD1 (Muscle Skeletal)	Wald ratio	1	8.68e-05	6.45e-05	0.1784
cg07509211	9AHS34	UKB-b:2877	Diagnoses - secondary ICD10: Q54.1 Hypospadias, penile || id:UKB-b:2877	WDHD1 (Nerve Tibial)	Wald ratio	1	1e-05	3.71e-05	0.7865
cg07509211	9AHS34	UKB-b:4707	Diagnoses - secondary ICD10: Q54.9 Hypospadias, unspecified || id:UKB-b:4707	WDHD1 (Nerve Tibial)	Wald ratio	1	-5.54e-05	7.32e-05	0.4495
cg07509211	9AHS34	UKB-b:6070	Diagnoses - secondary ICD10: Q54.0 Hypospadias, balanic || id:UKB-b:6070	WDHD1 (Nerve Tibial)	Wald ratio	1	3.23e-05	5.98e-05	0.5887
cg07509211	ortDRR	UKB-b:2877	Diagnoses - secondary ICD10: Q54.1 Hypospadias, penile || id:UKB-b:2877	WDHD1 (Thyroid)	Wald ratio	1	3.19e-05	5.04e-05	0.5262
cg07509211	ortDRR	UKB-b:4707	Diagnoses - secondary ICD10: Q54.9 Hypospadias, unspecified || id:UKB-b:4707	WDHD1 (Thyroid)	Wald ratio	1	0.0001224	9.95e-05	0.2189
cg07509211	ortDRR	UKB-b:6070	Diagnoses - secondary ICD10: Q54.0 Hypospadias, balanic || id:UKB-b:6070	WDHD1 (Thyroid)	Wald ratio	1	8.15e-05	8.13e-05	0.316
cg07509211	FRnGw5	UKB-b:2877	Diagnoses - secondary ICD10: Q54.1 Hypospadias, penile || id:UKB-b:2877	WDHD1 (Whole Blood)	Wald ratio	1	4.6e-05	0.0001392	0.7412
cg07509211	FRnGw5	UKB-b:4707	Diagnoses - secondary ICD10: Q54.9 Hypospadias, unspecified || id:UKB-b:4707	WDHD1 (Whole Blood)	Wald ratio	1	0.0001826	0.0002749	0.5065
cg07509211	FRnGw5	UKB-b:6070	Diagnoses - secondary ICD10: Q54.0 Hypospadias, balanic || id:UKB-b:6070	WDHD1 (Whole Blood)	Wald ratio	1	0.0001141	0.0002245	0.6113
cg07999371	vHFzPe	UKB-b:2877	Diagnoses - secondary ICD10: Q54.1 Hypospadias, penile || id:UKB-b:2877	AIM1L (Esophagus Mucosa)	Wald ratio	1	-6.4e-06	6.04e-05	0.9156
cg07999371	vHFzPe	UKB-b:4707	Diagnoses - secondary ICD10: Q54.9 Hypospadias, unspecified || id:UKB-b:4707	AIM1L (Esophagus Mucosa)	Wald ratio	1	8.54e-05	0.0001193	0.4742
cg07999371	vHFzPe	UKB-b:6070	Diagnoses - secondary ICD10: Q54.0 Hypospadias, balanic || id:UKB-b:6070	AIM1L (Esophagus Mucosa)	Wald ratio	1	0.0001015	9.74e-05	0.2973
cg07999371	1Fkt1O	UKB-b:2877	Diagnoses - secondary ICD10: Q54.1 Hypospadias, penile || id:UKB-b:2877	AIM1L (Lung)	Wald ratio	1	1.78e-05	3.31e-05	0.5896
cg07999371	1Fkt1O	UKB-b:4707	Diagnoses - secondary ICD10: Q54.9 Hypospadias, unspecified || id:UKB-b:4707	AIM1L (Lung)	Wald ratio	1	-4.17e-05	6.53e-05	0.5225
cg07999371	1Fkt1O	UKB-b:6070	Diagnoses - secondary ICD10: Q54.0 Hypospadias, balanic || id:UKB-b:6070	AIM1L (Lung)	Wald ratio	1	1.96e-05	5.33e-05	0.7124
cg07999371	L6Hc7w	UKB-b:2877	Diagnoses - secondary ICD10: Q54.1 Hypospadias, penile || id:UKB-b:2877	AIM1L (Skin Not Sun Exposed Suprapubic)	Wald ratio	1	2.14e-05	3.21e-05	0.5049
cg07999371	L6Hc7w	UKB-b:4707	Diagnoses - secondary ICD10: Q54.9 Hypospadias, unspecified || id:UKB-b:4707	AIM1L (Skin Not Sun Exposed Suprapubic)	Wald ratio	1	-1.64e-05	6.35e-05	0.7964
cg07999371	L6Hc7w	UKB-b:6070	Diagnoses - secondary ICD10: Q54.0 Hypospadias, balanic || id:UKB-b:6070	AIM1L (Skin Not Sun Exposed Suprapubic)	Wald ratio	1	0.0001209	5.18e-05	0.01968
cg07999371	THhEjk	UKB-b:2877	Diagnoses - secondary ICD10: Q54.1 Hypospadias, penile || id:UKB-b:2877	AIM1L (Skin Sun Exposed Lower leg)	Wald ratio	1	3.13e-05	4.51e-05	0.4888
cg07999371	THhEjk	UKB-b:4707	Diagnoses - secondary ICD10: Q54.9 Hypospadias, unspecified || id:UKB-b:4707	AIM1L (Skin Sun Exposed Lower leg)	Wald ratio	1	-1.76e-05	8.91e-05	0.8436
cg07999371	THhEjk	UKB-b:6070	Diagnoses - secondary ICD10: Q54.0 Hypospadias, balanic || id:UKB-b:6070	AIM1L (Skin Sun Exposed Lower leg)	Wald ratio	1	0.0001373	7.28e-05	0.05917
cg07999371	AM4bPE	UKB-b:2877	Diagnoses - secondary ICD10: Q54.1 Hypospadias, penile || id:UKB-b:2877	ARID1A (Adipose Subcutaneous)	Wald ratio	1	3.25e-05	5.12e-05	0.5251
cg07999371	AM4bPE	UKB-b:4707	Diagnoses - secondary ICD10: Q54.9 Hypospadias, unspecified || id:UKB-b:4707	ARID1A (Adipose Subcutaneous)	Wald ratio	1	-6.53e-06	0.000101	0.9485
cg07999371	AM4bPE	UKB-b:6070	Diagnoses - secondary ICD10: Q54.0 Hypospadias, balanic || id:UKB-b:6070	ARID1A (Adipose Subcutaneous)	Wald ratio	1	4.3e-05	8.25e-05	0.6024
cg07999371	dLPXRX	UKB-b:2877	Diagnoses - secondary ICD10: Q54.1 Hypospadias, penile || id:UKB-b:2877	ARID1A (Cells EBV-transformed lymphocytes)	Wald ratio	1	-1.24e-05	3.65e-05	0.7339
cg07999371	dLPXRX	UKB-b:4707	Diagnoses - secondary ICD10: Q54.9 Hypospadias, unspecified || id:UKB-b:4707	ARID1A (Cells EBV-transformed lymphocytes)	Wald ratio	1	5.08e-05	7.21e-05	0.4816
cg07999371	dLPXRX	UKB-b:6070	Diagnoses - secondary ICD10: Q54.0 Hypospadias, balanic || id:UKB-b:6070	ARID1A (Cells EBV-transformed lymphocytes)	Wald ratio	1	1.29e-05	5.89e-05	0.8266
cg07999371	4ncTO7	UKB-b:2877	Diagnoses - secondary ICD10: Q54.1 Hypospadias, penile || id:UKB-b:2877	CATSPER4 (Muscle Skeletal)	Wald ratio	1	1.58e-05	3.17e-05	0.6191
cg07999371	4ncTO7	UKB-b:4707	Diagnoses - secondary ICD10: Q54.9 Hypospadias, unspecified || id:UKB-b:4707	CATSPER4 (Muscle Skeletal)	Wald ratio	1	-5.87e-05	6.26e-05	0.349
cg07999371	4ncTO7	UKB-b:6070	Diagnoses - secondary ICD10: Q54.0 Hypospadias, balanic || id:UKB-b:6070	CATSPER4 (Muscle Skeletal)	Wald ratio	1	9.65e-05	5.12e-05	0.05915
cg07999371	lUo0oE	UKB-b:2877	Diagnoses - secondary ICD10: Q54.1 Hypospadias, penile || id:UKB-b:2877	CD52 (Adipose Visceral Omentum)	Wald ratio	1	-3.76e-06	2.8e-05	0.8932
cg07999371	lUo0oE	UKB-b:4707	Diagnoses - secondary ICD10: Q54.9 Hypospadias, unspecified || id:UKB-b:4707	CD52 (Adipose Visceral Omentum)	Wald ratio	1	1.26e-05	5.54e-05	0.8196
cg07999371	lUo0oE	UKB-b:6070	Diagnoses - secondary ICD10: Q54.0 Hypospadias, balanic || id:UKB-b:6070	CD52 (Adipose Visceral Omentum)	Wald ratio	1	-8.99e-06	4.52e-05	0.8424
cg07999371	aBtgId	UKB-b:2877	Diagnoses - secondary ICD10: Q54.1 Hypospadias, penile || id:UKB-b:2877	CD52 (Artery Coronary)	Wald ratio	1	1.51e-06	2.77e-05	0.9566
cg07999371	aBtgId	UKB-b:4707	Diagnoses - secondary ICD10: Q54.9 Hypospadias, unspecified || id:UKB-b:4707	CD52 (Artery Coronary)	Wald ratio	1	6.3e-05	5.47e-05	0.2492
cg07999371	aBtgId	UKB-b:6070	Diagnoses - secondary ICD10: Q54.0 Hypospadias, balanic || id:UKB-b:6070	CD52 (Artery Coronary)	Wald ratio	1	-1.22e-05	4.47e-05	0.7849
cg07999371	fFGkne	UKB-b:2877	Diagnoses - secondary ICD10: Q54.1 Hypospadias, penile || id:UKB-b:2877	CD52 (Esophagus Muscularis)	Wald ratio	1	-5.31e-06	3.96e-05	0.8934
cg07999371	fFGkne	UKB-b:4707	Diagnoses - secondary ICD10: Q54.9 Hypospadias, unspecified || id:UKB-b:4707	CD52 (Esophagus Muscularis)	Wald ratio	1	1.89e-05	7.82e-05	0.8089
cg07999371	fFGkne	UKB-b:6070	Diagnoses - secondary ICD10: Q54.0 Hypospadias, balanic || id:UKB-b:6070	CD52 (Esophagus Muscularis)	Wald ratio	1	-1.27e-05	6.38e-05	0.8425
cg07999371	XxZkO3	UKB-b:2877	Diagnoses - secondary ICD10: Q54.1 Hypospadias, penile || id:UKB-b:2877	CD52 (Heart Left Ventricle)	Wald ratio	1	-2.31e-06	1.37e-05	0.8664
cg07999371	XxZkO3	UKB-b:4707	Diagnoses - secondary ICD10: Q54.9 Hypospadias, unspecified || id:UKB-b:4707	CD52 (Heart Left Ventricle)	Wald ratio	1	2.77e-05	2.71e-05	0.3065
cg07999371	XxZkO3	UKB-b:6070	Diagnoses - secondary ICD10: Q54.0 Hypospadias, balanic || id:UKB-b:6070	CD52 (Heart Left Ventricle)	Wald ratio	1	1.59e-05	2.21e-05	0.4723
cg07999371	AtyrDG	UKB-b:2877	Diagnoses - secondary ICD10: Q54.1 Hypospadias, penile || id:UKB-b:2877	CD52 (Nerve Tibial)	Wald ratio	1	-8.38e-06	2.6e-05	0.7474
cg07999371	AtyrDG	UKB-b:4707	Diagnoses - secondary ICD10: Q54.9 Hypospadias, unspecified || id:UKB-b:4707	CD52 (Nerve Tibial)	Wald ratio	1	5.42e-05	5.14e-05	0.2912
cg07999371	AtyrDG	UKB-b:6070	Diagnoses - secondary ICD10: Q54.0 Hypospadias, balanic || id:UKB-b:6070	CD52 (Nerve Tibial)	Wald ratio	1	3.14e-05	4.19e-05	0.4539
cg07999371	D9GFMT	UKB-b:2877	Diagnoses - secondary ICD10: Q54.1 Hypospadias, penile || id:UKB-b:2877	CD52 (Pancreas)	Wald ratio	1	8.63e-06	2.57e-05	0.7367
cg07999371	D9GFMT	UKB-b:4707	Diagnoses - secondary ICD10: Q54.9 Hypospadias, unspecified || id:UKB-b:4707	CD52 (Pancreas)	Wald ratio	1	5.25e-05	5.07e-05	0.3003
cg07999371	D9GFMT	UKB-b:6070	Diagnoses - secondary ICD10: Q54.0 Hypospadias, balanic || id:UKB-b:6070	CD52 (Pancreas)	Wald ratio	1	3.02e-05	4.14e-05	0.4651
cg07999371	VWzXAr	UKB-b:2877	Diagnoses - secondary ICD10: Q54.1 Hypospadias, penile || id:UKB-b:2877	CD52 (Skin Sun Exposed Lower leg)	Wald ratio	1	2.68e-05	3.54e-05	0.4488
cg07999371	VWzXAr	UKB-b:4707	Diagnoses - secondary ICD10: Q54.9 Hypospadias, unspecified || id:UKB-b:4707	CD52 (Skin Sun Exposed Lower leg)	Wald ratio	1	0.0001119	7e-05	0.1097
cg07999371	VWzXAr	UKB-b:6070	Diagnoses - secondary ICD10: Q54.0 Hypospadias, balanic || id:UKB-b:6070	CD52 (Skin Sun Exposed Lower leg)	Wald ratio	1	7.48e-05	5.71e-05	0.1909
cg07999371	GnYLrs	UKB-b:2877	Diagnoses - secondary ICD10: Q54.1 Hypospadias, penile || id:UKB-b:2877	CD52 (Whole Blood)	Wald ratio	1	-5.39e-06	3.2e-05	0.8664
cg07999371	GnYLrs	UKB-b:4707	Diagnoses - secondary ICD10: Q54.9 Hypospadias, unspecified || id:UKB-b:4707	CD52 (Whole Blood)	Wald ratio	1	6.47e-05	6.32e-05	0.3065
cg07999371	GnYLrs	UKB-b:6070	Diagnoses - secondary ICD10: Q54.0 Hypospadias, balanic || id:UKB-b:6070	CD52 (Whole Blood)	Wald ratio	1	3.71e-05	5.16e-05	0.4723
cg07999371	WRAigu	UKB-b:2877	Diagnoses - secondary ICD10: Q54.1 Hypospadias, penile || id:UKB-b:2877	CEP85 (Adipose Subcutaneous)	Wald ratio	1	-1.37e-05	3.97e-05	0.7295
cg07999371	WRAigu	UKB-b:4707	Diagnoses - secondary ICD10: Q54.9 Hypospadias, unspecified || id:UKB-b:4707	CEP85 (Adipose Subcutaneous)	Wald ratio	1	-2.63e-05	7.84e-05	0.7372
cg07999371	WRAigu	UKB-b:6070	Diagnoses - secondary ICD10: Q54.0 Hypospadias, balanic || id:UKB-b:6070	CEP85 (Adipose Subcutaneous)	Wald ratio	1	-6.56e-05	6.4e-05	0.3052
cg07999371	aklyjS	UKB-b:2877	Diagnoses - secondary ICD10: Q54.1 Hypospadias, penile || id:UKB-b:2877	CEP85 (Adipose Visceral Omentum)	Wald ratio	1	-1.21e-05	3.52e-05	0.7306
cg07999371	aklyjS	UKB-b:4707	Diagnoses - secondary ICD10: Q54.9 Hypospadias, unspecified || id:UKB-b:4707	CEP85 (Adipose Visceral Omentum)	Wald ratio	1	-2.12e-05	6.95e-05	0.7606
cg07999371	aklyjS	UKB-b:6070	Diagnoses - secondary ICD10: Q54.0 Hypospadias, balanic || id:UKB-b:6070	CEP85 (Adipose Visceral Omentum)	Wald ratio	1	-5.77e-05	5.68e-05	0.3092
cg07999371	b6SixH	UKB-b:2877	Diagnoses - secondary ICD10: Q54.1 Hypospadias, penile || id:UKB-b:2877	CEP85 (Adrenal Gland)	Wald ratio	1	-2.05e-05	2.74e-05	0.4548
cg07999371	b6SixH	UKB-b:4707	Diagnoses - secondary ICD10: Q54.9 Hypospadias, unspecified || id:UKB-b:4707	CEP85 (Adrenal Gland)	Wald ratio	1	-7.9e-05	5.42e-05	0.1448
cg07999371	b6SixH	UKB-b:6070	Diagnoses - secondary ICD10: Q54.0 Hypospadias, balanic || id:UKB-b:6070	CEP85 (Adrenal Gland)	Wald ratio	1	-6.52e-05	4.42e-05	0.1405
cg07999371	mixW3b	UKB-b:2877	Diagnoses - secondary ICD10: Q54.1 Hypospadias, penile || id:UKB-b:2877	CEP85 (Artery Tibial)	Wald ratio	1	-8.23e-06	2.38e-05	0.7295
cg07999371	mixW3b	UKB-b:4707	Diagnoses - secondary ICD10: Q54.9 Hypospadias, unspecified || id:UKB-b:4707	CEP85 (Artery Tibial)	Wald ratio	1	-1.58e-05	4.7e-05	0.7372
cg07999371	mixW3b	UKB-b:6070	Diagnoses - secondary ICD10: Q54.0 Hypospadias, balanic || id:UKB-b:6070	CEP85 (Artery Tibial)	Wald ratio	1	-3.94e-05	3.84e-05	0.3052
cg07999371	nS6gFm	UKB-b:2877	Diagnoses - secondary ICD10: Q54.1 Hypospadias, penile || id:UKB-b:2877	CEP85 (Brain Cerebellar Hemisphere)	Wald ratio	1	-5.12e-06	2.21e-05	0.8165
cg07999371	nS6gFm	UKB-b:4707	Diagnoses - secondary ICD10: Q54.9 Hypospadias, unspecified || id:UKB-b:4707	CEP85 (Brain Cerebellar Hemisphere)	Wald ratio	1	-8.2e-05	4.36e-05	0.06008
cg07999371	nS6gFm	UKB-b:6070	Diagnoses - secondary ICD10: Q54.0 Hypospadias, balanic || id:UKB-b:6070	CEP85 (Brain Cerebellar Hemisphere)	Wald ratio	1	-5.82e-05	3.56e-05	0.1022
cg07999371	jE0vA8	UKB-b:2877	Diagnoses - secondary ICD10: Q54.1 Hypospadias, penile || id:UKB-b:2877	CEP85 (Brain Cerebellum)	Wald ratio	1	-3.76e-06	1.78e-05	0.8329
cg07999371	jE0vA8	UKB-b:4707	Diagnoses - secondary ICD10: Q54.9 Hypospadias, unspecified || id:UKB-b:4707	CEP85 (Brain Cerebellum)	Wald ratio	1	-6.48e-05	3.52e-05	0.06552
cg07999371	jE0vA8	UKB-b:6070	Diagnoses - secondary ICD10: Q54.0 Hypospadias, balanic || id:UKB-b:6070	CEP85 (Brain Cerebellum)	Wald ratio	1	-4.59e-05	2.87e-05	0.1099
cg07999371	Ft6jEP	UKB-b:2877	Diagnoses - secondary ICD10: Q54.1 Hypospadias, penile || id:UKB-b:2877	CEP85 (Esophagus Gastroesophageal Junction)	Wald ratio	1	-6.38e-06	1.85e-05	0.7306
cg07999371	Ft6jEP	UKB-b:4707	Diagnoses - secondary ICD10: Q54.9 Hypospadias, unspecified || id:UKB-b:4707	CEP85 (Esophagus Gastroesophageal Junction)	Wald ratio	1	-1.12e-05	3.66e-05	0.7606
cg07999371	Ft6jEP	UKB-b:6070	Diagnoses - secondary ICD10: Q54.0 Hypospadias, balanic || id:UKB-b:6070	CEP85 (Esophagus Gastroesophageal Junction)	Wald ratio	1	-3.04e-05	2.99e-05	0.3092
cg07999371	CWKczy	UKB-b:2877	Diagnoses - secondary ICD10: Q54.1 Hypospadias, penile || id:UKB-b:2877	CEP85 (Esophagus Mucosa)	Wald ratio	1	-6.54e-06	3.04e-05	0.8296
cg07999371	CWKczy	UKB-b:4707	Diagnoses - secondary ICD10: Q54.9 Hypospadias, unspecified || id:UKB-b:4707	CEP85 (Esophagus Mucosa)	Wald ratio	1	-7.6e-05	6e-05	0.2053
cg07999371	CWKczy	UKB-b:6070	Diagnoses - secondary ICD10: Q54.0 Hypospadias, balanic || id:UKB-b:6070	CEP85 (Esophagus Mucosa)	Wald ratio	1	-0.0001046	4.9e-05	0.03279
cg07999371	JSw242	UKB-b:2877	Diagnoses - secondary ICD10: Q54.1 Hypospadias, penile || id:UKB-b:2877	CEP85 (Heart Atrial Appendage)	Wald ratio	1	-1.29e-05	4.79e-05	0.7874
cg07999371	JSw242	UKB-b:4707	Diagnoses - secondary ICD10: Q54.9 Hypospadias, unspecified || id:UKB-b:4707	CEP85 (Heart Atrial Appendage)	Wald ratio	1	0.0001255	9.46e-05	0.1846
cg07999371	JSw242	UKB-b:6070	Diagnoses - secondary ICD10: Q54.0 Hypospadias, balanic || id:UKB-b:6070	CEP85 (Heart Atrial Appendage)	Wald ratio	1	0.0001146	7.73e-05	0.1382
cg07999371	hUzsDe	UKB-b:2877	Diagnoses - secondary ICD10: Q54.1 Hypospadias, penile || id:UKB-b:2877	CEP85 (Heart Left Ventricle)	Wald ratio	1	-1.36e-05	5.14e-05	0.7914
cg07999371	hUzsDe	UKB-b:4707	Diagnoses - secondary ICD10: Q54.9 Hypospadias, unspecified || id:UKB-b:4707	CEP85 (Heart Left Ventricle)	Wald ratio	1	0.0001382	0.0001014	0.1729
cg07999371	hUzsDe	UKB-b:6070	Diagnoses - secondary ICD10: Q54.0 Hypospadias, balanic || id:UKB-b:6070	CEP85 (Heart Left Ventricle)	Wald ratio	1	0.0001237	8.28e-05	0.1353
cg07999371	haCcfE	UKB-b:2877	Diagnoses - secondary ICD10: Q54.1 Hypospadias, penile || id:UKB-b:2877	CEP85 (Lung)	Wald ratio	1	-2.85e-05	3.83e-05	0.4562
cg07999371	haCcfE	UKB-b:4707	Diagnoses - secondary ICD10: Q54.9 Hypospadias, unspecified || id:UKB-b:4707	CEP85 (Lung)	Wald ratio	1	-0.0001098	7.56e-05	0.1464
cg07999371	haCcfE	UKB-b:6070	Diagnoses - secondary ICD10: Q54.0 Hypospadias, balanic || id:UKB-b:6070	CEP85 (Lung)	Wald ratio	1	-9.08e-05	6.17e-05	0.1414
cg07999371	8xwT7G	UKB-b:2877	Diagnoses - secondary ICD10: Q54.1 Hypospadias, penile || id:UKB-b:2877	CEP85 (Prostate)	Wald ratio	1	-6.92e-06	2.01e-05	0.7306
cg07999371	8xwT7G	UKB-b:4707	Diagnoses - secondary ICD10: Q54.9 Hypospadias, unspecified || id:UKB-b:4707	CEP85 (Prostate)	Wald ratio	1	-1.21e-05	3.97e-05	0.7606
cg07999371	8xwT7G	UKB-b:6070	Diagnoses - secondary ICD10: Q54.0 Hypospadias, balanic || id:UKB-b:6070	CEP85 (Prostate)	Wald ratio	1	-3.3e-05	3.24e-05	0.3092
cg07999371	qjH9lG	UKB-b:2877	Diagnoses - secondary ICD10: Q54.1 Hypospadias, penile || id:UKB-b:2877	CEP85 (Skin Not Sun Exposed Suprapubic)	Wald ratio	1	-1.06e-05	3.08e-05	0.7306
cg07999371	qjH9lG	UKB-b:4707	Diagnoses - secondary ICD10: Q54.9 Hypospadias, unspecified || id:UKB-b:4707	CEP85 (Skin Not Sun Exposed Suprapubic)	Wald ratio	1	-1.86e-05	6.09e-05	0.7606
cg07999371	qjH9lG	UKB-b:6070	Diagnoses - secondary ICD10: Q54.0 Hypospadias, balanic || id:UKB-b:6070	CEP85 (Skin Not Sun Exposed Suprapubic)	Wald ratio	1	-5.06e-05	4.97e-05	0.3092
cg07999371	oHFWog	UKB-b:2877	Diagnoses - secondary ICD10: Q54.1 Hypospadias, penile || id:UKB-b:2877	CEP85 (Skin Sun Exposed Lower leg)	Wald ratio	1	-1.26e-05	3.65e-05	0.7306
cg07999371	oHFWog	UKB-b:4707	Diagnoses - secondary ICD10: Q54.9 Hypospadias, unspecified || id:UKB-b:4707	CEP85 (Skin Sun Exposed Lower leg)	Wald ratio	1	-2.2e-05	7.21e-05	0.7606
cg07999371	oHFWog	UKB-b:6070	Diagnoses - secondary ICD10: Q54.0 Hypospadias, balanic || id:UKB-b:6070	CEP85 (Skin Sun Exposed Lower leg)	Wald ratio	1	-5.98e-05	5.88e-05	0.3092
cg07999371	wkTpqA	UKB-b:2877	Diagnoses - secondary ICD10: Q54.1 Hypospadias, penile || id:UKB-b:2877	CEP85 (Small Intestine Terminal Ileum)	Wald ratio	1	-2.46e-05	3.29e-05	0.4548
cg07999371	wkTpqA	UKB-b:4707	Diagnoses - secondary ICD10: Q54.9 Hypospadias, unspecified || id:UKB-b:4707	CEP85 (Small Intestine Terminal Ileum)	Wald ratio	1	-9.49e-05	6.5e-05	0.1448
cg07999371	wkTpqA	UKB-b:6070	Diagnoses - secondary ICD10: Q54.0 Hypospadias, balanic || id:UKB-b:6070	CEP85 (Small Intestine Terminal Ileum)	Wald ratio	1	-7.83e-05	5.31e-05	0.1405
cg07999371	D9793Q	UKB-b:2877	Diagnoses - secondary ICD10: Q54.1 Hypospadias, penile || id:UKB-b:2877	CEP85 (Stomach)	Wald ratio	1	-1.36e-05	3.93e-05	0.7295
cg07999371	D9793Q	UKB-b:4707	Diagnoses - secondary ICD10: Q54.9 Hypospadias, unspecified || id:UKB-b:4707	CEP85 (Stomach)	Wald ratio	1	-2.61e-05	7.77e-05	0.7372
cg07999371	D9793Q	UKB-b:6070	Diagnoses - secondary ICD10: Q54.0 Hypospadias, balanic || id:UKB-b:6070	CEP85 (Stomach)	Wald ratio	1	-6.5e-05	6.34e-05	0.3052
cg07999371	9XpWtx	UKB-b:2877	Diagnoses - secondary ICD10: Q54.1 Hypospadias, penile || id:UKB-b:2877	CEP85 (Whole Blood)	Wald ratio	1	-1.05e-05	4.9e-05	0.8309
cg07999371	9XpWtx	UKB-b:4707	Diagnoses - secondary ICD10: Q54.9 Hypospadias, unspecified || id:UKB-b:4707	CEP85 (Whole Blood)	Wald ratio	1	-0.0001223	9.68e-05	0.2065
cg07999371	9XpWtx	UKB-b:6070	Diagnoses - secondary ICD10: Q54.0 Hypospadias, balanic || id:UKB-b:6070	CEP85 (Whole Blood)	Wald ratio	1	-0.0001685	7.9e-05	0.03303
cg07999371	fNdiJC	UKB-b:2877	Diagnoses - secondary ICD10: Q54.1 Hypospadias, penile || id:UKB-b:2877	CNKSR1 (Adipose Visceral Omentum)	Wald ratio	1	8.59e-06	1.92e-05	0.655
cg07999371	fNdiJC	UKB-b:4707	Diagnoses - secondary ICD10: Q54.9 Hypospadias, unspecified || id:UKB-b:4707	CNKSR1 (Adipose Visceral Omentum)	Wald ratio	1	-2.99e-05	3.8e-05	0.4315
cg07999371	fNdiJC	UKB-b:6070	Diagnoses - secondary ICD10: Q54.0 Hypospadias, balanic || id:UKB-b:6070	CNKSR1 (Adipose Visceral Omentum)	Wald ratio	1	5.69e-05	3.1e-05	0.06643
cg07999371	RU3HJL	UKB-b:2877	Diagnoses - secondary ICD10: Q54.1 Hypospadias, penile || id:UKB-b:2877	CNKSR1 (Adrenal Gland)	Wald ratio	1	9.9e-06	2.22e-05	0.655
cg07999371	RU3HJL	UKB-b:4707	Diagnoses - secondary ICD10: Q54.9 Hypospadias, unspecified || id:UKB-b:4707	CNKSR1 (Adrenal Gland)	Wald ratio	1	-3.44e-05	4.38e-05	0.4315
cg07999371	RU3HJL	UKB-b:6070	Diagnoses - secondary ICD10: Q54.0 Hypospadias, balanic || id:UKB-b:6070	CNKSR1 (Adrenal Gland)	Wald ratio	1	6.56e-05	3.57e-05	0.06643
cg07999371	Ir3mXp	UKB-b:2877	Diagnoses - secondary ICD10: Q54.1 Hypospadias, penile || id:UKB-b:2877	CNKSR1 (Artery Aorta)	Wald ratio	1	5.81e-06	1.3e-05	0.655
cg07999371	Ir3mXp	UKB-b:4707	Diagnoses - secondary ICD10: Q54.9 Hypospadias, unspecified || id:UKB-b:4707	CNKSR1 (Artery Aorta)	Wald ratio	1	-2.02e-05	2.57e-05	0.4315
cg07999371	Ir3mXp	UKB-b:6070	Diagnoses - secondary ICD10: Q54.0 Hypospadias, balanic || id:UKB-b:6070	CNKSR1 (Artery Aorta)	Wald ratio	1	3.85e-05	2.1e-05	0.06643
cg07999371	H0jjuF	UKB-b:2877	Diagnoses - secondary ICD10: Q54.1 Hypospadias, penile || id:UKB-b:2877	CNKSR1 (Artery Tibial)	Wald ratio	1	6.51e-06	1.46e-05	0.655
cg07999371	H0jjuF	UKB-b:4707	Diagnoses - secondary ICD10: Q54.9 Hypospadias, unspecified || id:UKB-b:4707	CNKSR1 (Artery Tibial)	Wald ratio	1	-2.26e-05	2.88e-05	0.4315
cg07999371	H0jjuF	UKB-b:6070	Diagnoses - secondary ICD10: Q54.0 Hypospadias, balanic || id:UKB-b:6070	CNKSR1 (Artery Tibial)	Wald ratio	1	4.31e-05	2.35e-05	0.06643
cg07999371	U2TVvr	UKB-b:2877	Diagnoses - secondary ICD10: Q54.1 Hypospadias, penile || id:UKB-b:2877	CNKSR1 (Brain Anterior cingulate cortex BA24)	Wald ratio	1	6.82e-06	1.37e-05	0.6191
cg07999371	U2TVvr	UKB-b:4707	Diagnoses - secondary ICD10: Q54.9 Hypospadias, unspecified || id:UKB-b:4707	CNKSR1 (Brain Anterior cingulate cortex BA24)	Wald ratio	1	-2.54e-05	2.71e-05	0.349
cg07999371	U2TVvr	UKB-b:6070	Diagnoses - secondary ICD10: Q54.0 Hypospadias, balanic || id:UKB-b:6070	CNKSR1 (Brain Anterior cingulate cortex BA24)	Wald ratio	1	4.18e-05	2.21e-05	0.05915
cg07999371	sTqyBQ	UKB-b:2877	Diagnoses - secondary ICD10: Q54.1 Hypospadias, penile || id:UKB-b:2877	CNKSR1 (Brain Caudate basal ganglia)	Wald ratio	1	6e-06	1.34e-05	0.655
cg07999371	sTqyBQ	UKB-b:4707	Diagnoses - secondary ICD10: Q54.9 Hypospadias, unspecified || id:UKB-b:4707	CNKSR1 (Brain Caudate basal ganglia)	Wald ratio	1	-2.09e-05	2.65e-05	0.4315
cg07999371	sTqyBQ	UKB-b:6070	Diagnoses - secondary ICD10: Q54.0 Hypospadias, balanic || id:UKB-b:6070	CNKSR1 (Brain Caudate basal ganglia)	Wald ratio	1	3.98e-05	2.17e-05	0.06643
cg07999371	nTN6Qw	UKB-b:2877	Diagnoses - secondary ICD10: Q54.1 Hypospadias, penile || id:UKB-b:2877	CNKSR1 (Brain Cerebellar Hemisphere)	Wald ratio	1	5.94e-06	1.33e-05	0.655
cg07999371	nTN6Qw	UKB-b:4707	Diagnoses - secondary ICD10: Q54.9 Hypospadias, unspecified || id:UKB-b:4707	CNKSR1 (Brain Cerebellar Hemisphere)	Wald ratio	1	-2.07e-05	2.63e-05	0.4315
cg07999371	nTN6Qw	UKB-b:6070	Diagnoses - secondary ICD10: Q54.0 Hypospadias, balanic || id:UKB-b:6070	CNKSR1 (Brain Cerebellar Hemisphere)	Wald ratio	1	3.93e-05	2.14e-05	0.06643
cg07999371	fCFOUY	UKB-b:2877	Diagnoses - secondary ICD10: Q54.1 Hypospadias, penile || id:UKB-b:2877	CNKSR1 (Brain Cerebellum)	Wald ratio	1	5.06e-06	1.13e-05	0.655
cg07999371	fCFOUY	UKB-b:4707	Diagnoses - secondary ICD10: Q54.9 Hypospadias, unspecified || id:UKB-b:4707	CNKSR1 (Brain Cerebellum)	Wald ratio	1	-1.76e-05	2.24e-05	0.4315
cg07999371	fCFOUY	UKB-b:6070	Diagnoses - secondary ICD10: Q54.0 Hypospadias, balanic || id:UKB-b:6070	CNKSR1 (Brain Cerebellum)	Wald ratio	1	3.35e-05	1.83e-05	0.06643
cg07999371	ud2N3N	UKB-b:2877	Diagnoses - secondary ICD10: Q54.1 Hypospadias, penile || id:UKB-b:2877	CNKSR1 (Brain Cortex)	Wald ratio	1	5.28e-06	1.18e-05	0.655
cg07999371	ud2N3N	UKB-b:4707	Diagnoses - secondary ICD10: Q54.9 Hypospadias, unspecified || id:UKB-b:4707	CNKSR1 (Brain Cortex)	Wald ratio	1	-1.84e-05	2.33e-05	0.4315
cg07999371	ud2N3N	UKB-b:6070	Diagnoses - secondary ICD10: Q54.0 Hypospadias, balanic || id:UKB-b:6070	CNKSR1 (Brain Cortex)	Wald ratio	1	3.5e-05	1.91e-05	0.06643
cg07999371	yxXBbL	UKB-b:2877	Diagnoses - secondary ICD10: Q54.1 Hypospadias, penile || id:UKB-b:2877	CNKSR1 (Brain Frontal Cortex BA9)	Wald ratio	1	5.44e-06	1.22e-05	0.655
cg07999371	yxXBbL	UKB-b:4707	Diagnoses - secondary ICD10: Q54.9 Hypospadias, unspecified || id:UKB-b:4707	CNKSR1 (Brain Frontal Cortex BA9)	Wald ratio	1	-1.89e-05	2.4e-05	0.4315
cg07999371	yxXBbL	UKB-b:6070	Diagnoses - secondary ICD10: Q54.0 Hypospadias, balanic || id:UKB-b:6070	CNKSR1 (Brain Frontal Cortex BA9)	Wald ratio	1	3.6e-05	1.96e-05	0.06643
cg07999371	RrGqMj	UKB-b:2877	Diagnoses - secondary ICD10: Q54.1 Hypospadias, penile || id:UKB-b:2877	CNKSR1 (Brain Hypothalamus)	Wald ratio	1	6.07e-06	1.22e-05	0.6191
cg07999371	RrGqMj	UKB-b:4707	Diagnoses - secondary ICD10: Q54.9 Hypospadias, unspecified || id:UKB-b:4707	CNKSR1 (Brain Hypothalamus)	Wald ratio	1	-2.26e-05	2.41e-05	0.349
cg07999371	RrGqMj	UKB-b:6070	Diagnoses - secondary ICD10: Q54.0 Hypospadias, balanic || id:UKB-b:6070	CNKSR1 (Brain Hypothalamus)	Wald ratio	1	3.72e-05	1.97e-05	0.05915
cg07999371	Vu01RB	UKB-b:2877	Diagnoses - secondary ICD10: Q54.1 Hypospadias, penile || id:UKB-b:2877	CNKSR1 (Brain Nucleus accumbens basal ganglia)	Wald ratio	1	5.71e-06	1.28e-05	0.655
cg07999371	Vu01RB	UKB-b:4707	Diagnoses - secondary ICD10: Q54.9 Hypospadias, unspecified || id:UKB-b:4707	CNKSR1 (Brain Nucleus accumbens basal ganglia)	Wald ratio	1	-1.98e-05	2.52e-05	0.4315
cg07999371	Vu01RB	UKB-b:6070	Diagnoses - secondary ICD10: Q54.0 Hypospadias, balanic || id:UKB-b:6070	CNKSR1 (Brain Nucleus accumbens basal ganglia)	Wald ratio	1	3.78e-05	2.06e-05	0.06643
cg07999371	KUROop	UKB-b:2877	Diagnoses - secondary ICD10: Q54.1 Hypospadias, penile || id:UKB-b:2877	CNKSR1 (Brain Putamen basal ganglia)	Wald ratio	1	5.41e-06	1.32e-05	0.6821
cg07999371	KUROop	UKB-b:4707	Diagnoses - secondary ICD10: Q54.9 Hypospadias, unspecified || id:UKB-b:4707	CNKSR1 (Brain Putamen basal ganglia)	Wald ratio	1	-2.95e-05	2.61e-05	0.2577
cg07999371	KUROop	UKB-b:6070	Diagnoses - secondary ICD10: Q54.0 Hypospadias, balanic || id:UKB-b:6070	CNKSR1 (Brain Putamen basal ganglia)	Wald ratio	1	4.48e-05	2.13e-05	0.03547
cg07999371	uILaSJ	UKB-b:2877	Diagnoses - secondary ICD10: Q54.1 Hypospadias, penile || id:UKB-b:2877	CNKSR1 (Cells Transformed fibroblasts)	Wald ratio	1	1.07e-05	2.15e-05	0.6191
cg07999371	uILaSJ	UKB-b:4707	Diagnoses - secondary ICD10: Q54.9 Hypospadias, unspecified || id:UKB-b:4707	CNKSR1 (Cells Transformed fibroblasts)	Wald ratio	1	-3.97e-05	4.24e-05	0.349
cg07999371	uILaSJ	UKB-b:6070	Diagnoses - secondary ICD10: Q54.0 Hypospadias, balanic || id:UKB-b:6070	CNKSR1 (Cells Transformed fibroblasts)	Wald ratio	1	6.53e-05	3.46e-05	0.05915
cg07999371	AjlgAl	UKB-b:2877	Diagnoses - secondary ICD10: Q54.1 Hypospadias, penile || id:UKB-b:2877	CNKSR1 (Colon Sigmoid)	Wald ratio	1	6.88e-06	1.54e-05	0.655
cg07999371	AjlgAl	UKB-b:4707	Diagnoses - secondary ICD10: Q54.9 Hypospadias, unspecified || id:UKB-b:4707	CNKSR1 (Colon Sigmoid)	Wald ratio	1	-2.39e-05	3.04e-05	0.4315
cg07999371	AjlgAl	UKB-b:6070	Diagnoses - secondary ICD10: Q54.0 Hypospadias, balanic || id:UKB-b:6070	CNKSR1 (Colon Sigmoid)	Wald ratio	1	4.56e-05	2.48e-05	0.06643
cg07999371	mJxoCf	UKB-b:2877	Diagnoses - secondary ICD10: Q54.1 Hypospadias, penile || id:UKB-b:2877	CNKSR1 (Colon Transverse)	Wald ratio	1	2.31e-05	5.18e-05	0.655
cg07999371	mJxoCf	UKB-b:4707	Diagnoses - secondary ICD10: Q54.9 Hypospadias, unspecified || id:UKB-b:4707	CNKSR1 (Colon Transverse)	Wald ratio	1	-8.04e-05	0.0001023	0.4315
cg07999371	mJxoCf	UKB-b:6070	Diagnoses - secondary ICD10: Q54.0 Hypospadias, balanic || id:UKB-b:6070	CNKSR1 (Colon Transverse)	Wald ratio	1	0.0001533	8.35e-05	0.06643
cg07999371	Qdcr22	UKB-b:2877	Diagnoses - secondary ICD10: Q54.1 Hypospadias, penile || id:UKB-b:2877	CNKSR1 (Esophagus Gastroesophageal Junction)	Wald ratio	1	5.91e-06	1.32e-05	0.655
cg07999371	Qdcr22	UKB-b:4707	Diagnoses - secondary ICD10: Q54.9 Hypospadias, unspecified || id:UKB-b:4707	CNKSR1 (Esophagus Gastroesophageal Junction)	Wald ratio	1	-2.06e-05	2.61e-05	0.4315
cg07999371	Qdcr22	UKB-b:6070	Diagnoses - secondary ICD10: Q54.0 Hypospadias, balanic || id:UKB-b:6070	CNKSR1 (Esophagus Gastroesophageal Junction)	Wald ratio	1	3.92e-05	2.13e-05	0.06643
cg07999371	VST4JW	UKB-b:2877	Diagnoses - secondary ICD10: Q54.1 Hypospadias, penile || id:UKB-b:2877	CNKSR1 (Esophagus Muscularis)	Wald ratio	1	5.52e-06	1.23e-05	0.655
cg07999371	VST4JW	UKB-b:4707	Diagnoses - secondary ICD10: Q54.9 Hypospadias, unspecified || id:UKB-b:4707	CNKSR1 (Esophagus Muscularis)	Wald ratio	1	-1.92e-05	2.44e-05	0.4315
cg07999371	VST4JW	UKB-b:6070	Diagnoses - secondary ICD10: Q54.0 Hypospadias, balanic || id:UKB-b:6070	CNKSR1 (Esophagus Muscularis)	Wald ratio	1	3.65e-05	1.99e-05	0.06643
cg07999371	notarS	UKB-b:2877	Diagnoses - secondary ICD10: Q54.1 Hypospadias, penile || id:UKB-b:2877	CNKSR1 (Heart Atrial Appendage)	Wald ratio	1	1.02e-05	2.05e-05	0.6191
cg07999371	notarS	UKB-b:4707	Diagnoses - secondary ICD10: Q54.9 Hypospadias, unspecified || id:UKB-b:4707	CNKSR1 (Heart Atrial Appendage)	Wald ratio	1	-3.79e-05	4.04e-05	0.349
cg07999371	notarS	UKB-b:6070	Diagnoses - secondary ICD10: Q54.0 Hypospadias, balanic || id:UKB-b:6070	CNKSR1 (Heart Atrial Appendage)	Wald ratio	1	6.23e-05	3.3e-05	0.05915
cg07999371	5ozBSz	UKB-b:2877	Diagnoses - secondary ICD10: Q54.1 Hypospadias, penile || id:UKB-b:2877	CNKSR1 (Heart Left Ventricle)	Wald ratio	1	8.94e-06	2e-05	0.655
cg07999371	5ozBSz	UKB-b:4707	Diagnoses - secondary ICD10: Q54.9 Hypospadias, unspecified || id:UKB-b:4707	CNKSR1 (Heart Left Ventricle)	Wald ratio	1	-3.11e-05	3.95e-05	0.4315
cg07999371	5ozBSz	UKB-b:6070	Diagnoses - secondary ICD10: Q54.0 Hypospadias, balanic || id:UKB-b:6070	CNKSR1 (Heart Left Ventricle)	Wald ratio	1	5.92e-05	3.23e-05	0.06643
cg07999371	rfSxzG	UKB-b:2877	Diagnoses - secondary ICD10: Q54.1 Hypospadias, penile || id:UKB-b:2877	CNKSR1 (Liver)	Wald ratio	1	-1.17e-05	1.7e-05	0.4909
cg07999371	rfSxzG	UKB-b:4707	Diagnoses - secondary ICD10: Q54.9 Hypospadias, unspecified || id:UKB-b:4707	CNKSR1 (Liver)	Wald ratio	1	6.71e-06	3.36e-05	0.8415
cg07999371	rfSxzG	UKB-b:6070	Diagnoses - secondary ICD10: Q54.0 Hypospadias, balanic || id:UKB-b:6070	CNKSR1 (Liver)	Wald ratio	1	-5.08e-05	2.74e-05	0.06372
cg07999371	aCzvs4	UKB-b:2877	Diagnoses - secondary ICD10: Q54.1 Hypospadias, penile || id:UKB-b:2877	CNKSR1 (Lung)	Wald ratio	1	2.34e-06	6.38e-05	0.9707
cg07999371	aCzvs4	UKB-b:4707	Diagnoses - secondary ICD10: Q54.9 Hypospadias, unspecified || id:UKB-b:4707	CNKSR1 (Lung)	Wald ratio	1	-0.0001982	0.000126	0.1158
cg07999371	aCzvs4	UKB-b:6070	Diagnoses - secondary ICD10: Q54.0 Hypospadias, balanic || id:UKB-b:6070	CNKSR1 (Lung)	Wald ratio	1	-0.0002265	0.0001029	0.02768
cg07999371	fJkob5	UKB-b:2877	Diagnoses - secondary ICD10: Q54.1 Hypospadias, penile || id:UKB-b:2877	CNKSR1 (Muscle Skeletal)	Wald ratio	1	3.36e-05	3.67e-05	0.3611
cg07999371	fJkob5	UKB-b:4707	Diagnoses - secondary ICD10: Q54.9 Hypospadias, unspecified || id:UKB-b:4707	CNKSR1 (Muscle Skeletal)	Wald ratio	1	8.95e-05	7.26e-05	0.2174
cg07999371	fJkob5	UKB-b:6070	Diagnoses - secondary ICD10: Q54.0 Hypospadias, balanic || id:UKB-b:6070	CNKSR1 (Muscle Skeletal)	Wald ratio	1	4.64e-05	5.93e-05	0.4335
cg07999371	SUkP85	UKB-b:2877	Diagnoses - secondary ICD10: Q54.1 Hypospadias, penile || id:UKB-b:2877	CNKSR1 (Nerve Tibial)	Wald ratio	1	6.72e-06	1.51e-05	0.655
cg07999371	SUkP85	UKB-b:4707	Diagnoses - secondary ICD10: Q54.9 Hypospadias, unspecified || id:UKB-b:4707	CNKSR1 (Nerve Tibial)	Wald ratio	1	-2.34e-05	2.97e-05	0.4315
cg07999371	SUkP85	UKB-b:6070	Diagnoses - secondary ICD10: Q54.0 Hypospadias, balanic || id:UKB-b:6070	CNKSR1 (Nerve Tibial)	Wald ratio	1	4.45e-05	2.43e-05	0.06643
cg07999371	oCA7xN	UKB-b:2877	Diagnoses - secondary ICD10: Q54.1 Hypospadias, penile || id:UKB-b:2877	CNKSR1 (Ovary)	Wald ratio	1	5.86e-06	1.46e-05	0.6885
cg07999371	oCA7xN	UKB-b:4707	Diagnoses - secondary ICD10: Q54.9 Hypospadias, unspecified || id:UKB-b:4707	CNKSR1 (Ovary)	Wald ratio	1	-2.58e-06	2.89e-05	0.9287
cg07999371	oCA7xN	UKB-b:6070	Diagnoses - secondary ICD10: Q54.0 Hypospadias, balanic || id:UKB-b:6070	CNKSR1 (Ovary)	Wald ratio	1	4.72e-05	2.36e-05	0.04518
cg07999371	qcDv3r	UKB-b:2877	Diagnoses - secondary ICD10: Q54.1 Hypospadias, penile || id:UKB-b:2877	CNKSR1 (Pancreas)	Wald ratio	1	-5.28e-07	3.01e-05	0.986
cg07999371	qcDv3r	UKB-b:4707	Diagnoses - secondary ICD10: Q54.9 Hypospadias, unspecified || id:UKB-b:4707	CNKSR1 (Pancreas)	Wald ratio	1	8.69e-05	5.94e-05	0.1436
cg07999371	qcDv3r	UKB-b:6070	Diagnoses - secondary ICD10: Q54.0 Hypospadias, balanic || id:UKB-b:6070	CNKSR1 (Pancreas)	Wald ratio	1	8.17e-05	4.85e-05	0.09223
cg07999371	eAPyl0	UKB-b:2877	Diagnoses - secondary ICD10: Q54.1 Hypospadias, penile || id:UKB-b:2877	CNKSR1 (Pituitary)	Wald ratio	1	-1.05e-05	1.92e-05	0.5843
cg07999371	eAPyl0	UKB-b:4707	Diagnoses - secondary ICD10: Q54.9 Hypospadias, unspecified || id:UKB-b:4707	CNKSR1 (Pituitary)	Wald ratio	1	-4.82e-05	3.79e-05	0.2041
cg07999371	eAPyl0	UKB-b:6070	Diagnoses - secondary ICD10: Q54.0 Hypospadias, balanic || id:UKB-b:6070	CNKSR1 (Pituitary)	Wald ratio	1	-8.29e-05	3.1e-05	0.007432
cg07999371	8V85FQ	UKB-b:2877	Diagnoses - secondary ICD10: Q54.1 Hypospadias, penile || id:UKB-b:2877	CNKSR1 (Skin Not Sun Exposed Suprapubic)	Wald ratio	1	-1.22e-05	2.72e-05	0.655
cg07999371	8V85FQ	UKB-b:4707	Diagnoses - secondary ICD10: Q54.9 Hypospadias, unspecified || id:UKB-b:4707	CNKSR1 (Skin Not Sun Exposed Suprapubic)	Wald ratio	1	-7.07e-05	5.38e-05	0.1886
cg07999371	8V85FQ	UKB-b:6070	Diagnoses - secondary ICD10: Q54.0 Hypospadias, balanic || id:UKB-b:6070	CNKSR1 (Skin Not Sun Exposed Suprapubic)	Wald ratio	1	-0.0001227	4.39e-05	0.005195
cg07999371	nYhyU9	UKB-b:2877	Diagnoses - secondary ICD10: Q54.1 Hypospadias, penile || id:UKB-b:2877	CNKSR1 (Skin Sun Exposed Lower leg)	Wald ratio	1	-2.36e-05	4.22e-05	0.5756
cg07999371	nYhyU9	UKB-b:4707	Diagnoses - secondary ICD10: Q54.9 Hypospadias, unspecified || id:UKB-b:4707	CNKSR1 (Skin Sun Exposed Lower leg)	Wald ratio	1	-0.000108	8.33e-05	0.195
cg07999371	nYhyU9	UKB-b:6070	Diagnoses - secondary ICD10: Q54.0 Hypospadias, balanic || id:UKB-b:6070	CNKSR1 (Skin Sun Exposed Lower leg)	Wald ratio	1	-0.0001835	6.8e-05	0.007005
cg07999371	wwpx6T	UKB-b:2877	Diagnoses - secondary ICD10: Q54.1 Hypospadias, penile || id:UKB-b:2877	CNKSR1 (Testis)	Wald ratio	1	6.26e-06	1.56e-05	0.6885
cg07999371	wwpx6T	UKB-b:4707	Diagnoses - secondary ICD10: Q54.9 Hypospadias, unspecified || id:UKB-b:4707	CNKSR1 (Testis)	Wald ratio	1	-2.76e-06	3.08e-05	0.9287
cg07999371	wwpx6T	UKB-b:6070	Diagnoses - secondary ICD10: Q54.0 Hypospadias, balanic || id:UKB-b:6070	CNKSR1 (Testis)	Wald ratio	1	5.04e-05	2.52e-05	0.04518
cg07999371	VmTmOO	UKB-b:2877	Diagnoses - secondary ICD10: Q54.1 Hypospadias, penile || id:UKB-b:2877	CNKSR1 (Thyroid)	Wald ratio	1	-4.02e-06	4.71e-05	0.932
cg07999371	VmTmOO	UKB-b:4707	Diagnoses - secondary ICD10: Q54.9 Hypospadias, unspecified || id:UKB-b:4707	CNKSR1 (Thyroid)	Wald ratio	1	2.47e-05	9.29e-05	0.7902
cg07999371	VmTmOO	UKB-b:6070	Diagnoses - secondary ICD10: Q54.0 Hypospadias, balanic || id:UKB-b:6070	CNKSR1 (Thyroid)	Wald ratio	1	-0.0001627	7.59e-05	0.03203
cg07999371	GKUllo	UKB-b:2877	Diagnoses - secondary ICD10: Q54.1 Hypospadias, penile || id:UKB-b:2877	CNKSR1 (Uterus)	Wald ratio	1	6.21e-06	1.39e-05	0.655
cg07999371	GKUllo	UKB-b:4707	Diagnoses - secondary ICD10: Q54.9 Hypospadias, unspecified || id:UKB-b:4707	CNKSR1 (Uterus)	Wald ratio	1	-2.16e-05	2.74e-05	0.4315
cg07999371	GKUllo	UKB-b:6070	Diagnoses - secondary ICD10: Q54.0 Hypospadias, balanic || id:UKB-b:6070	CNKSR1 (Uterus)	Wald ratio	1	4.11e-05	2.24e-05	0.06643
cg07999371	dhZUo9	UKB-b:2877	Diagnoses - secondary ICD10: Q54.1 Hypospadias, penile || id:UKB-b:2877	CNKSR1 (Whole Blood)	Wald ratio	1	1.71e-05	6.43e-05	0.7903
cg07999371	dhZUo9	UKB-b:4707	Diagnoses - secondary ICD10: Q54.9 Hypospadias, unspecified || id:UKB-b:4707	CNKSR1 (Whole Blood)	Wald ratio	1	-0.0001695	0.0001269	0.1816
cg07999371	dhZUo9	UKB-b:6070	Diagnoses - secondary ICD10: Q54.0 Hypospadias, balanic || id:UKB-b:6070	CNKSR1 (Whole Blood)	Wald ratio	1	-0.0001543	0.0001036	0.1364
cg07999371	MDOGCQ	UKB-b:2877	Diagnoses - secondary ICD10: Q54.1 Hypospadias, penile || id:UKB-b:2877	DHDDS (Cells Transformed fibroblasts)	Wald ratio	1	-7.39e-05	4.8e-05	0.1237
cg07999371	MDOGCQ	UKB-b:4707	Diagnoses - secondary ICD10: Q54.9 Hypospadias, unspecified || id:UKB-b:4707	DHDDS (Cells Transformed fibroblasts)	Wald ratio	1	6.18e-05	9.48e-05	0.5145
cg07999371	MDOGCQ	UKB-b:6070	Diagnoses - secondary ICD10: Q54.0 Hypospadias, balanic || id:UKB-b:6070	DHDDS (Cells Transformed fibroblasts)	Wald ratio	1	-3.08e-05	7.74e-05	0.6912
cg07999371	asUZvg	UKB-b:2877	Diagnoses - secondary ICD10: Q54.1 Hypospadias, penile || id:UKB-b:2877	DHDDS (Esophagus Gastroesophageal Junction)	Wald ratio	1	-2.27e-05	3.07e-05	0.4601
cg07999371	asUZvg	UKB-b:4707	Diagnoses - secondary ICD10: Q54.9 Hypospadias, unspecified || id:UKB-b:4707	DHDDS (Esophagus Gastroesophageal Junction)	Wald ratio	1	-5.44e-05	6.06e-05	0.3693
cg07999371	asUZvg	UKB-b:6070	Diagnoses - secondary ICD10: Q54.0 Hypospadias, balanic || id:UKB-b:6070	DHDDS (Esophagus Gastroesophageal Junction)	Wald ratio	1	7.2e-05	4.95e-05	0.1457
cg07999371	2NWOoe	UKB-b:2877	Diagnoses - secondary ICD10: Q54.1 Hypospadias, penile || id:UKB-b:2877	DHDDS (Esophagus Mucosa)	Wald ratio	1	-2.22e-05	4.26e-05	0.6025
cg07999371	2NWOoe	UKB-b:4707	Diagnoses - secondary ICD10: Q54.9 Hypospadias, unspecified || id:UKB-b:4707	DHDDS (Esophagus Mucosa)	Wald ratio	1	-9.52e-05	8.41e-05	0.258
cg07999371	2NWOoe	UKB-b:6070	Diagnoses - secondary ICD10: Q54.0 Hypospadias, balanic || id:UKB-b:6070	DHDDS (Esophagus Mucosa)	Wald ratio	1	-7.03e-05	6.87e-05	0.3064
cg07999371	oxZU75	UKB-b:2877	Diagnoses - secondary ICD10: Q54.1 Hypospadias, penile || id:UKB-b:2877	DHDDS (Esophagus Muscularis)	Wald ratio	1	-8.91e-05	5.79e-05	0.1237
cg07999371	oxZU75	UKB-b:4707	Diagnoses - secondary ICD10: Q54.9 Hypospadias, unspecified || id:UKB-b:4707	DHDDS (Esophagus Muscularis)	Wald ratio	1	7.46e-05	0.0001144	0.5141
cg07999371	oxZU75	UKB-b:6070	Diagnoses - secondary ICD10: Q54.0 Hypospadias, balanic || id:UKB-b:6070	DHDDS (Esophagus Muscularis)	Wald ratio	1	-3.71e-05	9.34e-05	0.6915
cg07999371	0c9XYF	UKB-b:2877	Diagnoses - secondary ICD10: Q54.1 Hypospadias, penile || id:UKB-b:2877	DHDDS (Lung)	Wald ratio	1	-3.3e-05	7.82e-05	0.6724
cg07999371	0c9XYF	UKB-b:4707	Diagnoses - secondary ICD10: Q54.9 Hypospadias, unspecified || id:UKB-b:4707	DHDDS (Lung)	Wald ratio	1	0.0001267	0.0001543	0.4115
cg07999371	0c9XYF	UKB-b:6070	Diagnoses - secondary ICD10: Q54.0 Hypospadias, balanic || id:UKB-b:6070	DHDDS (Lung)	Wald ratio	1	2.19e-05	0.000126	0.8623
cg07999371	kokrMD	UKB-b:2877	Diagnoses - secondary ICD10: Q54.1 Hypospadias, penile || id:UKB-b:2877	DHDDS (Skin Not Sun Exposed Suprapubic)	Wald ratio	1	-5.41e-05	3.47e-05	0.1188
cg07999371	kokrMD	UKB-b:4707	Diagnoses - secondary ICD10: Q54.9 Hypospadias, unspecified || id:UKB-b:4707	DHDDS (Skin Not Sun Exposed Suprapubic)	Wald ratio	1	6.13e-05	6.85e-05	0.3707
cg07999371	kokrMD	UKB-b:6070	Diagnoses - secondary ICD10: Q54.0 Hypospadias, balanic || id:UKB-b:6070	DHDDS (Skin Not Sun Exposed Suprapubic)	Wald ratio	1	-2.37e-05	5.59e-05	0.6723
cg07999371	b1bZTt	UKB-b:2877	Diagnoses - secondary ICD10: Q54.1 Hypospadias, penile || id:UKB-b:2877	DHDDS (Skin Sun Exposed Lower leg)	Wald ratio	1	-3.54e-05	2.31e-05	0.1248
cg07999371	b1bZTt	UKB-b:4707	Diagnoses - secondary ICD10: Q54.9 Hypospadias, unspecified || id:UKB-b:4707	DHDDS (Skin Sun Exposed Lower leg)	Wald ratio	1	3e-05	4.56e-05	0.5106
cg07999371	b1bZTt	UKB-b:6070	Diagnoses - secondary ICD10: Q54.0 Hypospadias, balanic || id:UKB-b:6070	DHDDS (Skin Sun Exposed Lower leg)	Wald ratio	1	-1.44e-05	3.72e-05	0.6985
cg07999371	GxcoCW	UKB-b:2877	Diagnoses - secondary ICD10: Q54.1 Hypospadias, penile || id:UKB-b:2877	DHDDS (Thyroid)	Wald ratio	1	5.95e-06	5.09e-05	0.9069
cg07999371	GxcoCW	UKB-b:4707	Diagnoses - secondary ICD10: Q54.9 Hypospadias, unspecified || id:UKB-b:4707	DHDDS (Thyroid)	Wald ratio	1	4.74e-05	0.0001005	0.6375
cg07999371	GxcoCW	UKB-b:6070	Diagnoses - secondary ICD10: Q54.0 Hypospadias, balanic || id:UKB-b:6070	DHDDS (Thyroid)	Wald ratio	1	9.06e-05	8.21e-05	0.2699
cg07999371	qAZyUu	UKB-b:2877	Diagnoses - secondary ICD10: Q54.1 Hypospadias, penile || id:UKB-b:2877	EXTL1 (Artery Aorta)	Wald ratio	1	7.25e-06	2.63e-05	0.7827
cg07999371	qAZyUu	UKB-b:4707	Diagnoses - secondary ICD10: Q54.9 Hypospadias, unspecified || id:UKB-b:4707	EXTL1 (Artery Aorta)	Wald ratio	1	-7.18e-05	5.19e-05	0.1669
cg07999371	qAZyUu	UKB-b:6070	Diagnoses - secondary ICD10: Q54.0 Hypospadias, balanic || id:UKB-b:6070	EXTL1 (Artery Aorta)	Wald ratio	1	-5.29e-05	4.24e-05	0.2123
cg07999371	fOifQK	UKB-b:2877	Diagnoses - secondary ICD10: Q54.1 Hypospadias, penile || id:UKB-b:2877	EXTL1 (Brain Cerebellar Hemisphere)	Wald ratio	1	3.29e-06	1.97e-05	0.8675
cg07999371	fOifQK	UKB-b:4707	Diagnoses - secondary ICD10: Q54.9 Hypospadias, unspecified || id:UKB-b:4707	EXTL1 (Brain Cerebellar Hemisphere)	Wald ratio	1	-2.41e-05	3.9e-05	0.5357
cg07999371	fOifQK	UKB-b:6070	Diagnoses - secondary ICD10: Q54.0 Hypospadias, balanic || id:UKB-b:6070	EXTL1 (Brain Cerebellar Hemisphere)	Wald ratio	1	-2.81e-05	3.18e-05	0.3776
cg07999371	2cgvUi	UKB-b:2877	Diagnoses - secondary ICD10: Q54.1 Hypospadias, penile || id:UKB-b:2877	EXTL1 (Cells Transformed fibroblasts)	Wald ratio	1	1.2e-05	4.36e-05	0.7827
cg07999371	2cgvUi	UKB-b:4707	Diagnoses - secondary ICD10: Q54.9 Hypospadias, unspecified || id:UKB-b:4707	EXTL1 (Cells Transformed fibroblasts)	Wald ratio	1	-0.0001191	8.62e-05	0.1669
cg07999371	2cgvUi	UKB-b:6070	Diagnoses - secondary ICD10: Q54.0 Hypospadias, balanic || id:UKB-b:6070	EXTL1 (Cells Transformed fibroblasts)	Wald ratio	1	-8.78e-05	7.04e-05	0.2123
cg07999371	zmi23r	UKB-b:2877	Diagnoses - secondary ICD10: Q54.1 Hypospadias, penile || id:UKB-b:2877	EXTL1 (Heart Atrial Appendage)	Wald ratio	1	-1.38e-05	3.09e-05	0.6556
cg07999371	zmi23r	UKB-b:4707	Diagnoses - secondary ICD10: Q54.9 Hypospadias, unspecified || id:UKB-b:4707	EXTL1 (Heart Atrial Appendage)	Wald ratio	1	-8.02e-05	6.1e-05	0.1886
cg07999371	zmi23r	UKB-b:6070	Diagnoses - secondary ICD10: Q54.0 Hypospadias, balanic || id:UKB-b:6070	EXTL1 (Heart Atrial Appendage)	Wald ratio	1	-0.0001391	4.98e-05	0.005192
cg07999371	btTUqK	UKB-b:2877	Diagnoses - secondary ICD10: Q54.1 Hypospadias, penile || id:UKB-b:2877	EXTL1 (Lung)	Wald ratio	1	2.29e-05	3.54e-05	0.5177
cg07999371	btTUqK	UKB-b:4707	Diagnoses - secondary ICD10: Q54.9 Hypospadias, unspecified || id:UKB-b:4707	EXTL1 (Lung)	Wald ratio	1	-2.81e-05	7e-05	0.6884
cg07999371	btTUqK	UKB-b:6070	Diagnoses - secondary ICD10: Q54.0 Hypospadias, balanic || id:UKB-b:6070	EXTL1 (Lung)	Wald ratio	1	-3.82e-05	5.71e-05	0.5043
cg07999371	PMAkqD	UKB-b:2877	Diagnoses - secondary ICD10: Q54.1 Hypospadias, penile || id:UKB-b:2877	EXTL1 (Muscle Skeletal)	Wald ratio	1	-3.5e-05	5.22e-05	0.5019
cg07999371	PMAkqD	UKB-b:4707	Diagnoses - secondary ICD10: Q54.9 Hypospadias, unspecified || id:UKB-b:4707	EXTL1 (Muscle Skeletal)	Wald ratio	1	4.7e-05	0.000103	0.6483
cg07999371	PMAkqD	UKB-b:6070	Diagnoses - secondary ICD10: Q54.0 Hypospadias, balanic || id:UKB-b:6070	EXTL1 (Muscle Skeletal)	Wald ratio	1	0.0002325	8.41e-05	0.005694
cg07999371	eSvoCL	UKB-b:2877	Diagnoses - secondary ICD10: Q54.1 Hypospadias, penile || id:UKB-b:2877	EXTL1 (Nerve Tibial)	Wald ratio	1	-5.66e-05	7.71e-05	0.4626
cg07999371	eSvoCL	UKB-b:4707	Diagnoses - secondary ICD10: Q54.9 Hypospadias, unspecified || id:UKB-b:4707	EXTL1 (Nerve Tibial)	Wald ratio	1	0.0001087	0.0001521	0.4749
cg07999371	eSvoCL	UKB-b:6070	Diagnoses - secondary ICD10: Q54.0 Hypospadias, balanic || id:UKB-b:6070	EXTL1 (Nerve Tibial)	Wald ratio	1	0.0003376	0.0001242	0.006571
cg07999371	Zp4LLu	UKB-b:2877	Diagnoses - secondary ICD10: Q54.1 Hypospadias, penile || id:UKB-b:2877	EXTL1 (Pancreas)	Wald ratio	1	-3.98e-06	3.2e-05	0.9009
cg07999371	Zp4LLu	UKB-b:4707	Diagnoses - secondary ICD10: Q54.9 Hypospadias, unspecified || id:UKB-b:4707	EXTL1 (Pancreas)	Wald ratio	1	7.39e-05	6.31e-05	0.2414
cg07999371	Zp4LLu	UKB-b:6070	Diagnoses - secondary ICD10: Q54.0 Hypospadias, balanic || id:UKB-b:6070	EXTL1 (Pancreas)	Wald ratio	1	5.07e-05	5.15e-05	0.3248
cg07999371	WGMgBj	UKB-b:2877	Diagnoses - secondary ICD10: Q54.1 Hypospadias, penile || id:UKB-b:2877	EXTL1 (Skin Sun Exposed Lower leg)	Wald ratio	1	3.19e-05	5.09e-05	0.5304
cg07999371	WGMgBj	UKB-b:4707	Diagnoses - secondary ICD10: Q54.9 Hypospadias, unspecified || id:UKB-b:4707	EXTL1 (Skin Sun Exposed Lower leg)	Wald ratio	1	-4.56e-05	0.0001004	0.6495
cg07999371	WGMgBj	UKB-b:6070	Diagnoses - secondary ICD10: Q54.0 Hypospadias, balanic || id:UKB-b:6070	EXTL1 (Skin Sun Exposed Lower leg)	Wald ratio	1	-0.0002161	8.2e-05	0.008401
cg07999371	aekgSF	UKB-b:2877	Diagnoses - secondary ICD10: Q54.1 Hypospadias, penile || id:UKB-b:2877	EXTL1 (Thyroid)	Wald ratio	1	-7e-05	3.38e-05	0.03836
cg07999371	aekgSF	UKB-b:4707	Diagnoses - secondary ICD10: Q54.9 Hypospadias, unspecified || id:UKB-b:4707	EXTL1 (Thyroid)	Wald ratio	1	4.7e-07	6.68e-05	0.9944
cg07999371	aekgSF	UKB-b:6070	Diagnoses - secondary ICD10: Q54.0 Hypospadias, balanic || id:UKB-b:6070	EXTL1 (Thyroid)	Wald ratio	1	-5.13e-05	5.45e-05	0.3466
cg07999371	6w5rsn	UKB-b:2877	Diagnoses - secondary ICD10: Q54.1 Hypospadias, penile || id:UKB-b:2877	FAM110D (Adipose Subcutaneous)	Wald ratio	1	4.46e-06	3.46e-05	0.8974
cg07999371	6w5rsn	UKB-b:4707	Diagnoses - secondary ICD10: Q54.9 Hypospadias, unspecified || id:UKB-b:4707	FAM110D (Adipose Subcutaneous)	Wald ratio	1	-8.54e-05	6.83e-05	0.211
cg07999371	6w5rsn	UKB-b:6070	Diagnoses - secondary ICD10: Q54.0 Hypospadias, balanic || id:UKB-b:6070	FAM110D (Adipose Subcutaneous)	Wald ratio	1	7.13e-06	5.57e-05	0.8983
cg07999371	aEqjqC	UKB-b:2877	Diagnoses - secondary ICD10: Q54.1 Hypospadias, penile || id:UKB-b:2877	FAM110D (Adrenal Gland)	Wald ratio	1	-6.36e-06	1.97e-05	0.7474
cg07999371	aEqjqC	UKB-b:4707	Diagnoses - secondary ICD10: Q54.9 Hypospadias, unspecified || id:UKB-b:4707	FAM110D (Adrenal Gland)	Wald ratio	1	4.11e-05	3.9e-05	0.2912
cg07999371	aEqjqC	UKB-b:6070	Diagnoses - secondary ICD10: Q54.0 Hypospadias, balanic || id:UKB-b:6070	FAM110D (Adrenal Gland)	Wald ratio	1	2.38e-05	3.18e-05	0.4539
cg07999371	Ax2kxd	UKB-b:2877	Diagnoses - secondary ICD10: Q54.1 Hypospadias, penile || id:UKB-b:2877	FAM110D (Artery Aorta)	Wald ratio	1	8.87e-06	2.33e-05	0.7028
cg07999371	Ax2kxd	UKB-b:4707	Diagnoses - secondary ICD10: Q54.9 Hypospadias, unspecified || id:UKB-b:4707	FAM110D (Artery Aorta)	Wald ratio	1	-5.9e-05	4.59e-05	0.1991
cg07999371	Ax2kxd	UKB-b:6070	Diagnoses - secondary ICD10: Q54.0 Hypospadias, balanic || id:UKB-b:6070	FAM110D (Artery Aorta)	Wald ratio	1	-3.17e-06	3.75e-05	0.9327
cg07999371	qVrgEB	UKB-b:2877	Diagnoses - secondary ICD10: Q54.1 Hypospadias, penile || id:UKB-b:2877	FAM110D (Breast Mammary Tissue)	Wald ratio	1	1.17e-05	3.09e-05	0.7048
cg07999371	qVrgEB	UKB-b:4707	Diagnoses - secondary ICD10: Q54.9 Hypospadias, unspecified || id:UKB-b:4707	FAM110D (Breast Mammary Tissue)	Wald ratio	1	-7.85e-05	6.1e-05	0.1978
cg07999371	qVrgEB	UKB-b:6070	Diagnoses - secondary ICD10: Q54.0 Hypospadias, balanic || id:UKB-b:6070	FAM110D (Breast Mammary Tissue)	Wald ratio	1	-4.29e-06	4.98e-05	0.9313
cg07999371	p0AoyN	UKB-b:2877	Diagnoses - secondary ICD10: Q54.1 Hypospadias, penile || id:UKB-b:2877	FAM110D (Colon Sigmoid)	Wald ratio	1	3.2e-06	2.5e-05	0.898
cg07999371	p0AoyN	UKB-b:4707	Diagnoses - secondary ICD10: Q54.9 Hypospadias, unspecified || id:UKB-b:4707	FAM110D (Colon Sigmoid)	Wald ratio	1	-6.18e-05	4.93e-05	0.2104
cg07999371	p0AoyN	UKB-b:6070	Diagnoses - secondary ICD10: Q54.0 Hypospadias, balanic || id:UKB-b:6070	FAM110D (Colon Sigmoid)	Wald ratio	1	5.11e-06	4.03e-05	0.8991
cg07999371	mVx8aU	UKB-b:2877	Diagnoses - secondary ICD10: Q54.1 Hypospadias, penile || id:UKB-b:2877	FAM110D (Esophagus Mucosa)	Wald ratio	1	2.68e-05	3.78e-05	0.4782
cg07999371	mVx8aU	UKB-b:4707	Diagnoses - secondary ICD10: Q54.9 Hypospadias, unspecified || id:UKB-b:4707	FAM110D (Esophagus Mucosa)	Wald ratio	1	-4.29e-05	7.46e-05	0.5656
cg07999371	mVx8aU	UKB-b:6070	Diagnoses - secondary ICD10: Q54.0 Hypospadias, balanic || id:UKB-b:6070	FAM110D (Esophagus Mucosa)	Wald ratio	1	-2.59e-07	6.09e-05	0.9966
cg07999371	mgz6NE	UKB-b:2877	Diagnoses - secondary ICD10: Q54.1 Hypospadias, penile || id:UKB-b:2877	FAM110D (Esophagus Muscularis)	Wald ratio	1	4.08e-06	3.41e-05	0.9047
cg07999371	mgz6NE	UKB-b:4707	Diagnoses - secondary ICD10: Q54.9 Hypospadias, unspecified || id:UKB-b:4707	FAM110D (Esophagus Muscularis)	Wald ratio	1	1.71e-05	6.74e-05	0.7997
cg07999371	mgz6NE	UKB-b:6070	Diagnoses - secondary ICD10: Q54.0 Hypospadias, balanic || id:UKB-b:6070	FAM110D (Esophagus Muscularis)	Wald ratio	1	-6.85e-05	5.5e-05	0.2128
cg07999371	PXnuyH	UKB-b:2877	Diagnoses - secondary ICD10: Q54.1 Hypospadias, penile || id:UKB-b:2877	FAM110D (Heart Atrial Appendage)	Wald ratio	1	1.84e-05	2.42e-05	0.4457
cg07999371	PXnuyH	UKB-b:4707	Diagnoses - secondary ICD10: Q54.9 Hypospadias, unspecified || id:UKB-b:4707	FAM110D (Heart Atrial Appendage)	Wald ratio	1	-4.6e-05	4.78e-05	0.3351
cg07999371	PXnuyH	UKB-b:6070	Diagnoses - secondary ICD10: Q54.0 Hypospadias, balanic || id:UKB-b:6070	FAM110D (Heart Atrial Appendage)	Wald ratio	1	-3.18e-05	3.9e-05	0.4155
cg07999371	IlZv5I	UKB-b:2877	Diagnoses - secondary ICD10: Q54.1 Hypospadias, penile || id:UKB-b:2877	FAM110D (Lung)	Wald ratio	1	7.45e-06	1.97e-05	0.7048
cg07999371	IlZv5I	UKB-b:4707	Diagnoses - secondary ICD10: Q54.9 Hypospadias, unspecified || id:UKB-b:4707	FAM110D (Lung)	Wald ratio	1	-5e-05	3.88e-05	0.1978
cg07999371	IlZv5I	UKB-b:6070	Diagnoses - secondary ICD10: Q54.0 Hypospadias, balanic || id:UKB-b:6070	FAM110D (Lung)	Wald ratio	1	-2.74e-06	3.17e-05	0.9313
cg07999371	pPty5z	UKB-b:2877	Diagnoses - secondary ICD10: Q54.1 Hypospadias, penile || id:UKB-b:2877	FAM110D (Nerve Tibial)	Wald ratio	1	8.19e-06	2.16e-05	0.7048
cg07999371	pPty5z	UKB-b:4707	Diagnoses - secondary ICD10: Q54.9 Hypospadias, unspecified || id:UKB-b:4707	FAM110D (Nerve Tibial)	Wald ratio	1	-5.5e-05	4.27e-05	0.1978
cg07999371	pPty5z	UKB-b:6070	Diagnoses - secondary ICD10: Q54.0 Hypospadias, balanic || id:UKB-b:6070	FAM110D (Nerve Tibial)	Wald ratio	1	-3.01e-06	3.49e-05	0.9313
cg07999371	Xay8sz	UKB-b:2877	Diagnoses - secondary ICD10: Q54.1 Hypospadias, penile || id:UKB-b:2877	FAM110D (Ovary)	Wald ratio	1	1.71e-05	2.25e-05	0.4457
cg07999371	Xay8sz	UKB-b:4707	Diagnoses - secondary ICD10: Q54.9 Hypospadias, unspecified || id:UKB-b:4707	FAM110D (Ovary)	Wald ratio	1	-4.28e-05	4.44e-05	0.3351
cg07999371	Xay8sz	UKB-b:6070	Diagnoses - secondary ICD10: Q54.0 Hypospadias, balanic || id:UKB-b:6070	FAM110D (Ovary)	Wald ratio	1	-2.95e-05	3.62e-05	0.4155
cg07999371	ND0ks3	UKB-b:2877	Diagnoses - secondary ICD10: Q54.1 Hypospadias, penile || id:UKB-b:2877	FAM110D (Prostate)	Wald ratio	1	-9.36e-06	1.48e-05	0.527
cg07999371	ND0ks3	UKB-b:4707	Diagnoses - secondary ICD10: Q54.9 Hypospadias, unspecified || id:UKB-b:4707	FAM110D (Prostate)	Wald ratio	1	-5.02e-05	2.92e-05	0.08579
cg07999371	ND0ks3	UKB-b:6070	Diagnoses - secondary ICD10: Q54.0 Hypospadias, balanic || id:UKB-b:6070	FAM110D (Prostate)	Wald ratio	1	-9.96e-06	2.39e-05	0.6763
cg07999371	jeIFLm	UKB-b:2877	Diagnoses - secondary ICD10: Q54.1 Hypospadias, penile || id:UKB-b:2877	FAM110D (Skin Not Sun Exposed Suprapubic)	Wald ratio	1	1.35e-05	3.85e-05	0.7252
cg07999371	jeIFLm	UKB-b:4707	Diagnoses - secondary ICD10: Q54.9 Hypospadias, unspecified || id:UKB-b:4707	FAM110D (Skin Not Sun Exposed Suprapubic)	Wald ratio	1	4.94e-05	7.6e-05	0.5161
cg07999371	jeIFLm	UKB-b:6070	Diagnoses - secondary ICD10: Q54.0 Hypospadias, balanic || id:UKB-b:6070	FAM110D (Skin Not Sun Exposed Suprapubic)	Wald ratio	1	3.17e-05	6.21e-05	0.6097
cg07999371	Tc0c7K	UKB-b:2877	Diagnoses - secondary ICD10: Q54.1 Hypospadias, penile || id:UKB-b:2877	FAM110D (Skin Sun Exposed Lower leg)	Wald ratio	1	8.84e-06	3.95e-05	0.8229
cg07999371	Tc0c7K	UKB-b:4707	Diagnoses - secondary ICD10: Q54.9 Hypospadias, unspecified || id:UKB-b:4707	FAM110D (Skin Sun Exposed Lower leg)	Wald ratio	1	0.0001113	7.8e-05	0.1536
cg07999371	Tc0c7K	UKB-b:6070	Diagnoses - secondary ICD10: Q54.0 Hypospadias, balanic || id:UKB-b:6070	FAM110D (Skin Sun Exposed Lower leg)	Wald ratio	1	8.08e-05	6.37e-05	0.2042
cg07999371	X9hvow	UKB-b:2877	Diagnoses - secondary ICD10: Q54.1 Hypospadias, penile || id:UKB-b:2877	FAM110D (Small Intestine Terminal Ileum)	Wald ratio	1	2.27e-06	1.76e-05	0.8974
cg07999371	X9hvow	UKB-b:4707	Diagnoses - secondary ICD10: Q54.9 Hypospadias, unspecified || id:UKB-b:4707	FAM110D (Small Intestine Terminal Ileum)	Wald ratio	1	-4.35e-05	3.48e-05	0.211
cg07999371	X9hvow	UKB-b:6070	Diagnoses - secondary ICD10: Q54.0 Hypospadias, balanic || id:UKB-b:6070	FAM110D (Small Intestine Terminal Ileum)	Wald ratio	1	3.63e-06	2.84e-05	0.8983
cg07999371	5jKYTy	UKB-b:2877	Diagnoses - secondary ICD10: Q54.1 Hypospadias, penile || id:UKB-b:2877	FAM110D (Spleen)	Wald ratio	1	8.36e-06	1.43e-05	0.5582
cg07999371	5jKYTy	UKB-b:4707	Diagnoses - secondary ICD10: Q54.9 Hypospadias, unspecified || id:UKB-b:4707	FAM110D (Spleen)	Wald ratio	1	6.85e-06	2.82e-05	0.808
cg07999371	5jKYTy	UKB-b:6070	Diagnoses - secondary ICD10: Q54.0 Hypospadias, balanic || id:UKB-b:6070	FAM110D (Spleen)	Wald ratio	1	2.1e-05	2.3e-05	0.3608
cg07999371	mZrKkL	UKB-b:2877	Diagnoses - secondary ICD10: Q54.1 Hypospadias, penile || id:UKB-b:2877	FAM46B (Artery Aorta)	Wald ratio	1	2.79e-05	3.55e-05	0.4316
cg07999371	mZrKkL	UKB-b:4707	Diagnoses - secondary ICD10: Q54.9 Hypospadias, unspecified || id:UKB-b:4707	FAM46B (Artery Aorta)	Wald ratio	1	1.31e-05	7.01e-05	0.852
cg07999371	mZrKkL	UKB-b:6070	Diagnoses - secondary ICD10: Q54.0 Hypospadias, balanic || id:UKB-b:6070	FAM46B (Artery Aorta)	Wald ratio	1	7.25e-05	5.72e-05	0.2051
cg07999371	FbyIdA	UKB-b:2877	Diagnoses - secondary ICD10: Q54.1 Hypospadias, penile || id:UKB-b:2877	FAM46B (Artery Tibial)	Wald ratio	1	4.08e-05	4.16e-05	0.3266
cg07999371	FbyIdA	UKB-b:4707	Diagnoses - secondary ICD10: Q54.9 Hypospadias, unspecified || id:UKB-b:4707	FAM46B (Artery Tibial)	Wald ratio	1	-7e-05	8.22e-05	0.3939
cg07999371	FbyIdA	UKB-b:6070	Diagnoses - secondary ICD10: Q54.0 Hypospadias, balanic || id:UKB-b:6070	FAM46B (Artery Tibial)	Wald ratio	1	2.59e-05	6.71e-05	0.699
cg07999371	UKCbLO	UKB-b:2877	Diagnoses - secondary ICD10: Q54.1 Hypospadias, penile || id:UKB-b:2877	FAM46B (Thyroid)	Wald ratio	1	8.27e-06	4.34e-05	0.849
cg07999371	UKCbLO	UKB-b:4707	Diagnoses - secondary ICD10: Q54.9 Hypospadias, unspecified || id:UKB-b:4707	FAM46B (Thyroid)	Wald ratio	1	-6.03e-05	8.58e-05	0.4823
cg07999371	UKCbLO	UKB-b:6070	Diagnoses - secondary ICD10: Q54.0 Hypospadias, balanic || id:UKB-b:6070	FAM46B (Thyroid)	Wald ratio	1	-6.1e-05	7.01e-05	0.3837
cg07999371	ILjzR0	UKB-b:2877	Diagnoses - secondary ICD10: Q54.1 Hypospadias, penile || id:UKB-b:2877	GPN2 (Skin Sun Exposed Lower leg)	Wald ratio	1	7.21e-05	6.65e-05	0.2785
cg07999371	ILjzR0	UKB-b:4707	Diagnoses - secondary ICD10: Q54.9 Hypospadias, unspecified || id:UKB-b:4707	GPN2 (Skin Sun Exposed Lower leg)	Wald ratio	1	2.4e-05	0.0001314	0.8551
cg07999371	ILjzR0	UKB-b:6070	Diagnoses - secondary ICD10: Q54.0 Hypospadias, balanic || id:UKB-b:6070	GPN2 (Skin Sun Exposed Lower leg)	Wald ratio	1	-0.000206	0.0001073	0.05479
cg07999371	qCR96v	UKB-b:2877	Diagnoses - secondary ICD10: Q54.1 Hypospadias, penile || id:UKB-b:2877	GPN2 (Testis)	Wald ratio	1	-3.56e-05	6.89e-05	0.6056
cg07999371	qCR96v	UKB-b:4707	Diagnoses - secondary ICD10: Q54.9 Hypospadias, unspecified || id:UKB-b:4707	GPN2 (Testis)	Wald ratio	1	-6.02e-06	0.000136	0.9647
cg07999371	qCR96v	UKB-b:6070	Diagnoses - secondary ICD10: Q54.0 Hypospadias, balanic || id:UKB-b:6070	GPN2 (Testis)	Wald ratio	1	4.22e-05	0.0001111	0.7039
cg07999371	BU1rTQ	UKB-b:2877	Diagnoses - secondary ICD10: Q54.1 Hypospadias, penile || id:UKB-b:2877	HMGN2 (Adipose Subcutaneous)	Wald ratio	1	-0.0001586	8.05e-05	0.04879
cg07999371	BU1rTQ	UKB-b:4707	Diagnoses - secondary ICD10: Q54.9 Hypospadias, unspecified || id:UKB-b:4707	HMGN2 (Adipose Subcutaneous)	Wald ratio	1	4.21e-05	0.0001589	0.791
cg07999371	BU1rTQ	UKB-b:6070	Diagnoses - secondary ICD10: Q54.0 Hypospadias, balanic || id:UKB-b:6070	HMGN2 (Adipose Subcutaneous)	Wald ratio	1	1.25e-05	0.0001298	0.9231
cg07999371	DtaDRR	UKB-b:2877	Diagnoses - secondary ICD10: Q54.1 Hypospadias, penile || id:UKB-b:2877	HMGN2 (Artery Tibial)	Wald ratio	1	-8.9e-05	7.96e-05	0.2632
cg07999371	DtaDRR	UKB-b:4707	Diagnoses - secondary ICD10: Q54.9 Hypospadias, unspecified || id:UKB-b:4707	HMGN2 (Artery Tibial)	Wald ratio	1	-0.0001134	0.0001571	0.4705
cg07999371	DtaDRR	UKB-b:6070	Diagnoses - secondary ICD10: Q54.0 Hypospadias, balanic || id:UKB-b:6070	HMGN2 (Artery Tibial)	Wald ratio	1	0.0001204	0.0001283	0.3481
cg07999371	WX30D2	UKB-b:2877	Diagnoses - secondary ICD10: Q54.1 Hypospadias, penile || id:UKB-b:2877	HMGN2 (Brain Cerebellum)	Wald ratio	1	1.45e-05	3.25e-05	0.6556
cg07999371	WX30D2	UKB-b:4707	Diagnoses - secondary ICD10: Q54.9 Hypospadias, unspecified || id:UKB-b:4707	HMGN2 (Brain Cerebellum)	Wald ratio	1	8.43e-05	6.41e-05	0.1886
cg07999371	WX30D2	UKB-b:6070	Diagnoses - secondary ICD10: Q54.0 Hypospadias, balanic || id:UKB-b:6070	HMGN2 (Brain Cerebellum)	Wald ratio	1	0.0001464	5.24e-05	0.005192
cg07999371	U6EUBq	UKB-b:2877	Diagnoses - secondary ICD10: Q54.1 Hypospadias, penile || id:UKB-b:2877	HMGN2 (Esophagus Mucosa)	Wald ratio	1	-8.12e-06	7.06e-05	0.9084
cg07999371	U6EUBq	UKB-b:4707	Diagnoses - secondary ICD10: Q54.9 Hypospadias, unspecified || id:UKB-b:4707	HMGN2 (Esophagus Mucosa)	Wald ratio	1	2.93e-05	0.0001393	0.8332
cg07999371	U6EUBq	UKB-b:6070	Diagnoses - secondary ICD10: Q54.0 Hypospadias, balanic || id:UKB-b:6070	HMGN2 (Esophagus Mucosa)	Wald ratio	1	-0.0001651	0.0001138	0.1467
cg07999371	Os815G	UKB-b:2877	Diagnoses - secondary ICD10: Q54.1 Hypospadias, penile || id:UKB-b:2877	HMGN2 (Muscle Skeletal)	Wald ratio	1	-0.0001529	8.43e-05	0.06955
cg07999371	Os815G	UKB-b:4707	Diagnoses - secondary ICD10: Q54.9 Hypospadias, unspecified || id:UKB-b:4707	HMGN2 (Muscle Skeletal)	Wald ratio	1	0.0002891	0.0001664	0.08229
cg07999371	Os815G	UKB-b:6070	Diagnoses - secondary ICD10: Q54.0 Hypospadias, balanic || id:UKB-b:6070	HMGN2 (Muscle Skeletal)	Wald ratio	1	1.03e-05	0.0001359	0.9397
cg07999371	kMiWKr	UKB-b:2877	Diagnoses - secondary ICD10: Q54.1 Hypospadias, penile || id:UKB-b:2877	HMGN2 (Skin Not Sun Exposed Suprapubic)	Wald ratio	1	-2.26e-05	4.33e-05	0.6025
cg07999371	kMiWKr	UKB-b:4707	Diagnoses - secondary ICD10: Q54.9 Hypospadias, unspecified || id:UKB-b:4707	HMGN2 (Skin Not Sun Exposed Suprapubic)	Wald ratio	1	-8.77e-06	8.56e-05	0.9184
cg07999371	kMiWKr	UKB-b:6070	Diagnoses - secondary ICD10: Q54.0 Hypospadias, balanic || id:UKB-b:6070	HMGN2 (Skin Not Sun Exposed Suprapubic)	Wald ratio	1	-2.56e-05	6.99e-05	0.7139
cg07999371	65p5Dh	UKB-b:2877	Diagnoses - secondary ICD10: Q54.1 Hypospadias, penile || id:UKB-b:2877	HMGN2 (Skin Sun Exposed Lower leg)	Wald ratio	1	-9.9e-05	5.45e-05	0.06955
cg07999371	65p5Dh	UKB-b:4707	Diagnoses - secondary ICD10: Q54.9 Hypospadias, unspecified || id:UKB-b:4707	HMGN2 (Skin Sun Exposed Lower leg)	Wald ratio	1	0.0001871	0.0001077	0.08229
cg07999371	65p5Dh	UKB-b:6070	Diagnoses - secondary ICD10: Q54.0 Hypospadias, balanic || id:UKB-b:6070	HMGN2 (Skin Sun Exposed Lower leg)	Wald ratio	1	6.65e-06	8.79e-05	0.9397
cg07999371	qT3wy7	UKB-b:2877	Diagnoses - secondary ICD10: Q54.1 Hypospadias, penile || id:UKB-b:2877	LIN28A (Testis)	Wald ratio	1	-1.26e-05	2.95e-05	0.6694
cg07999371	qT3wy7	UKB-b:4707	Diagnoses - secondary ICD10: Q54.9 Hypospadias, unspecified || id:UKB-b:4707	LIN28A (Testis)	Wald ratio	1	1.55e-05	5.83e-05	0.7899
cg07999371	qT3wy7	UKB-b:6070	Diagnoses - secondary ICD10: Q54.0 Hypospadias, balanic || id:UKB-b:6070	LIN28A (Testis)	Wald ratio	1	-7.27e-06	4.76e-05	0.8786
cg07999371	kkxOd9	UKB-b:2877	Diagnoses - secondary ICD10: Q54.1 Hypospadias, penile || id:UKB-b:2877	NUDC (Artery Tibial)	Wald ratio	1	-0.0001248	4.79e-05	0.009153
cg07999371	kkxOd9	UKB-b:4707	Diagnoses - secondary ICD10: Q54.9 Hypospadias, unspecified || id:UKB-b:4707	NUDC (Artery Tibial)	Wald ratio	1	-2.66e-05	9.46e-05	0.7783
cg07999371	kkxOd9	UKB-b:6070	Diagnoses - secondary ICD10: Q54.0 Hypospadias, balanic || id:UKB-b:6070	NUDC (Artery Tibial)	Wald ratio	1	-3.13e-05	7.72e-05	0.6855
cg07999371	xiblYE	UKB-b:2877	Diagnoses - secondary ICD10: Q54.1 Hypospadias, penile || id:UKB-b:2877	NUDC (Brain Cortex)	Wald ratio	1	-3.31e-05	2.55e-05	0.194
cg07999371	xiblYE	UKB-b:4707	Diagnoses - secondary ICD10: Q54.9 Hypospadias, unspecified || id:UKB-b:4707	NUDC (Brain Cortex)	Wald ratio	1	1.84e-05	5.03e-05	0.7154
cg07999371	xiblYE	UKB-b:6070	Diagnoses - secondary ICD10: Q54.0 Hypospadias, balanic || id:UKB-b:6070	NUDC (Brain Cortex)	Wald ratio	1	6.12e-05	4.11e-05	0.1363
cg07999371	UayMVb	UKB-b:2877	Diagnoses - secondary ICD10: Q54.1 Hypospadias, penile || id:UKB-b:2877	NUDC (Heart Left Ventricle)	Wald ratio	1	-5.1e-05	3.72e-05	0.1699
cg07999371	UayMVb	UKB-b:4707	Diagnoses - secondary ICD10: Q54.9 Hypospadias, unspecified || id:UKB-b:4707	NUDC (Heart Left Ventricle)	Wald ratio	1	-4.64e-05	7.34e-05	0.5278
cg07999371	UayMVb	UKB-b:6070	Diagnoses - secondary ICD10: Q54.0 Hypospadias, balanic || id:UKB-b:6070	NUDC (Heart Left Ventricle)	Wald ratio	1	-7.31e-05	6e-05	0.2226
cg07999371	qYyRam	UKB-b:2877	Diagnoses - secondary ICD10: Q54.1 Hypospadias, penile || id:UKB-b:2877	NUDC (Lung)	Wald ratio	1	0.0001006	5.26e-05	0.05612
cg07999371	qYyRam	UKB-b:4707	Diagnoses - secondary ICD10: Q54.9 Hypospadias, unspecified || id:UKB-b:4707	NUDC (Lung)	Wald ratio	1	0.0001854	0.000104	0.0745
cg07999371	qYyRam	UKB-b:6070	Diagnoses - secondary ICD10: Q54.0 Hypospadias, balanic || id:UKB-b:6070	NUDC (Lung)	Wald ratio	1	3.52e-05	8.49e-05	0.6787
cg07999371	4wjWPZ	UKB-b:2877	Diagnoses - secondary ICD10: Q54.1 Hypospadias, penile || id:UKB-b:2877	NUDC (Nerve Tibial)	Wald ratio	1	7.98e-06	4.28e-05	0.852
cg07999371	4wjWPZ	UKB-b:4707	Diagnoses - secondary ICD10: Q54.9 Hypospadias, unspecified || id:UKB-b:4707	NUDC (Nerve Tibial)	Wald ratio	1	0.0001456	8.45e-05	0.08486
cg07999371	4wjWPZ	UKB-b:6070	Diagnoses - secondary ICD10: Q54.0 Hypospadias, balanic || id:UKB-b:6070	NUDC (Nerve Tibial)	Wald ratio	1	3.53e-05	6.9e-05	0.6094
cg07999371	hN2LMa	UKB-b:2877	Diagnoses - secondary ICD10: Q54.1 Hypospadias, penile || id:UKB-b:2877	NUDC (Thyroid)	Wald ratio	1	-0.0001173	5.19e-05	0.02375
cg07999371	hN2LMa	UKB-b:4707	Diagnoses - secondary ICD10: Q54.9 Hypospadias, unspecified || id:UKB-b:4707	NUDC (Thyroid)	Wald ratio	1	1.53e-07	0.0001024	0.9988
cg07999371	hN2LMa	UKB-b:6070	Diagnoses - secondary ICD10: Q54.0 Hypospadias, balanic || id:UKB-b:6070	NUDC (Thyroid)	Wald ratio	1	-7.8e-05	8.36e-05	0.351
cg07999371	Gfch9d	UKB-b:2877	Diagnoses - secondary ICD10: Q54.1 Hypospadias, penile || id:UKB-b:2877	PDIK1L (Artery Tibial)	Wald ratio	1	1.08e-05	6.67e-05	0.871
cg07999371	Gfch9d	UKB-b:4707	Diagnoses - secondary ICD10: Q54.9 Hypospadias, unspecified || id:UKB-b:4707	PDIK1L (Artery Tibial)	Wald ratio	1	-1.46e-05	0.0001317	0.9117
cg07999371	Gfch9d	UKB-b:6070	Diagnoses - secondary ICD10: Q54.0 Hypospadias, balanic || id:UKB-b:6070	PDIK1L (Artery Tibial)	Wald ratio	1	-0.000144	0.0001076	0.1807
cg07999371	R3NeUS	UKB-b:2877	Diagnoses - secondary ICD10: Q54.1 Hypospadias, penile || id:UKB-b:2877	PDIK1L (Cells Transformed fibroblasts)	Wald ratio	1	-5.47e-05	6.56e-05	0.4038
cg07999371	R3NeUS	UKB-b:4707	Diagnoses - secondary ICD10: Q54.9 Hypospadias, unspecified || id:UKB-b:4707	PDIK1L (Cells Transformed fibroblasts)	Wald ratio	1	-0.0001635	0.0001295	0.2066
cg07999371	R3NeUS	UKB-b:6070	Diagnoses - secondary ICD10: Q54.0 Hypospadias, balanic || id:UKB-b:6070	PDIK1L (Cells Transformed fibroblasts)	Wald ratio	1	-0.0001498	0.0001057	0.1565
cg07999371	abO8JB	UKB-b:2877	Diagnoses - secondary ICD10: Q54.1 Hypospadias, penile || id:UKB-b:2877	PDIK1L (Esophagus Mucosa)	Wald ratio	1	-3.11e-05	3.59e-05	0.3861
cg07999371	abO8JB	UKB-b:4707	Diagnoses - secondary ICD10: Q54.9 Hypospadias, unspecified || id:UKB-b:4707	PDIK1L (Esophagus Mucosa)	Wald ratio	1	-9.09e-05	7.09e-05	0.1999
cg07999371	abO8JB	UKB-b:6070	Diagnoses - secondary ICD10: Q54.0 Hypospadias, balanic || id:UKB-b:6070	PDIK1L (Esophagus Mucosa)	Wald ratio	1	-8.35e-05	5.79e-05	0.1493
cg07999371	s3vycu	UKB-b:2877	Diagnoses - secondary ICD10: Q54.1 Hypospadias, penile || id:UKB-b:2877	PDIK1L (Nerve Tibial)	Wald ratio	1	5.89e-06	3.73e-05	0.8744
cg07999371	s3vycu	UKB-b:4707	Diagnoses - secondary ICD10: Q54.9 Hypospadias, unspecified || id:UKB-b:4707	PDIK1L (Nerve Tibial)	Wald ratio	1	-9.01e-05	7.36e-05	0.2211
cg07999371	s3vycu	UKB-b:6070	Diagnoses - secondary ICD10: Q54.0 Hypospadias, balanic || id:UKB-b:6070	PDIK1L (Nerve Tibial)	Wald ratio	1	-2.37e-06	6.01e-05	0.9686
cg07999371	xK6GLE	UKB-b:2877	Diagnoses - secondary ICD10: Q54.1 Hypospadias, penile || id:UKB-b:2877	PDIK1L (Skin Not Sun Exposed Suprapubic)	Wald ratio	1	-2.95e-05	3.4e-05	0.3853
cg07999371	xK6GLE	UKB-b:4707	Diagnoses - secondary ICD10: Q54.9 Hypospadias, unspecified || id:UKB-b:4707	PDIK1L (Skin Not Sun Exposed Suprapubic)	Wald ratio	1	-8.6e-05	6.71e-05	0.2
cg07999371	xK6GLE	UKB-b:6070	Diagnoses - secondary ICD10: Q54.0 Hypospadias, balanic || id:UKB-b:6070	PDIK1L (Skin Not Sun Exposed Suprapubic)	Wald ratio	1	-7.91e-05	5.48e-05	0.149
cg07999371	wEu1KP	UKB-b:2877	Diagnoses - secondary ICD10: Q54.1 Hypospadias, penile || id:UKB-b:2877	PDIK1L (Thyroid)	Wald ratio	1	-4.12e-05	4.7e-05	0.3803
cg07999371	wEu1KP	UKB-b:4707	Diagnoses - secondary ICD10: Q54.9 Hypospadias, unspecified || id:UKB-b:4707	PDIK1L (Thyroid)	Wald ratio	1	-0.0001208	9.28e-05	0.193
cg07999371	wEu1KP	UKB-b:6070	Diagnoses - secondary ICD10: Q54.0 Hypospadias, balanic || id:UKB-b:6070	PDIK1L (Thyroid)	Wald ratio	1	-0.0001095	7.58e-05	0.1485
cg07999371	75Ycm4	UKB-b:2877	Diagnoses - secondary ICD10: Q54.1 Hypospadias, penile || id:UKB-b:2877	PIGV (Breast Mammary Tissue)	Wald ratio	1	4.01e-05	3.08e-05	0.1935
cg07999371	75Ycm4	UKB-b:4707	Diagnoses - secondary ICD10: Q54.9 Hypospadias, unspecified || id:UKB-b:4707	PIGV (Breast Mammary Tissue)	Wald ratio	1	-2.16e-05	6.09e-05	0.7228
cg07999371	75Ycm4	UKB-b:6070	Diagnoses - secondary ICD10: Q54.0 Hypospadias, balanic || id:UKB-b:6070	PIGV (Breast Mammary Tissue)	Wald ratio	1	-7.35e-05	4.97e-05	0.1392
cg07999371	CoO7Iq	UKB-b:2877	Diagnoses - secondary ICD10: Q54.1 Hypospadias, penile || id:UKB-b:2877	PIGV (Cells Transformed fibroblasts)	Wald ratio	1	-4.69e-05	4.33e-05	0.2785
cg07999371	CoO7Iq	UKB-b:4707	Diagnoses - secondary ICD10: Q54.9 Hypospadias, unspecified || id:UKB-b:4707	PIGV (Cells Transformed fibroblasts)	Wald ratio	1	-3.71e-05	8.55e-05	0.6646
cg07999371	CoO7Iq	UKB-b:6070	Diagnoses - secondary ICD10: Q54.0 Hypospadias, balanic || id:UKB-b:6070	PIGV (Cells Transformed fibroblasts)	Wald ratio	1	-9.4e-05	6.98e-05	0.1781
cg07999371	SahOjM	UKB-b:2877	Diagnoses - secondary ICD10: Q54.1 Hypospadias, penile || id:UKB-b:2877	PIGV (Esophagus Mucosa)	Wald ratio	1	1.3e-05	2.55e-05	0.6119
cg07999371	SahOjM	UKB-b:4707	Diagnoses - secondary ICD10: Q54.9 Hypospadias, unspecified || id:UKB-b:4707	PIGV (Esophagus Mucosa)	Wald ratio	1	-3.06e-05	5.04e-05	0.5446
cg07999371	SahOjM	UKB-b:6070	Diagnoses - secondary ICD10: Q54.0 Hypospadias, balanic || id:UKB-b:6070	PIGV (Esophagus Mucosa)	Wald ratio	1	-5.9e-05	4.12e-05	0.1522
cg07999371	rCuDX3	UKB-b:2877	Diagnoses - secondary ICD10: Q54.1 Hypospadias, penile || id:UKB-b:2877	PIGV (Muscle Skeletal)	Wald ratio	1	5.42e-05	4.11e-05	0.1872
cg07999371	rCuDX3	UKB-b:4707	Diagnoses - secondary ICD10: Q54.9 Hypospadias, unspecified || id:UKB-b:4707	PIGV (Muscle Skeletal)	Wald ratio	1	-2.32e-05	8.11e-05	0.7749
cg07999371	rCuDX3	UKB-b:6070	Diagnoses - secondary ICD10: Q54.0 Hypospadias, balanic || id:UKB-b:6070	PIGV (Muscle Skeletal)	Wald ratio	1	-9.34e-05	6.63e-05	0.1586
cg07999371	kp184z	UKB-b:2877	Diagnoses - secondary ICD10: Q54.1 Hypospadias, penile || id:UKB-b:2877	PIGV (Pituitary)	Wald ratio	1	3.25e-05	2.55e-05	0.2033
cg07999371	kp184z	UKB-b:4707	Diagnoses - secondary ICD10: Q54.9 Hypospadias, unspecified || id:UKB-b:4707	PIGV (Pituitary)	Wald ratio	1	-2.39e-05	5.04e-05	0.6356
cg07999371	kp184z	UKB-b:6070	Diagnoses - secondary ICD10: Q54.0 Hypospadias, balanic || id:UKB-b:6070	PIGV (Pituitary)	Wald ratio	1	-6.6e-05	4.11e-05	0.1085
cg07999371	hNF1pG	UKB-b:2877	Diagnoses - secondary ICD10: Q54.1 Hypospadias, penile || id:UKB-b:2877	PIGV (Skin Not Sun Exposed Suprapubic)	Wald ratio	1	6.09e-05	4.67e-05	0.1918
cg07999371	hNF1pG	UKB-b:4707	Diagnoses - secondary ICD10: Q54.9 Hypospadias, unspecified || id:UKB-b:4707	PIGV (Skin Not Sun Exposed Suprapubic)	Wald ratio	1	-3.11e-05	9.21e-05	0.7354
cg07999371	hNF1pG	UKB-b:6070	Diagnoses - secondary ICD10: Q54.0 Hypospadias, balanic || id:UKB-b:6070	PIGV (Skin Not Sun Exposed Suprapubic)	Wald ratio	1	-0.0001103	7.52e-05	0.1427
cg07999371	1ER9uT	UKB-b:2877	Diagnoses - secondary ICD10: Q54.1 Hypospadias, penile || id:UKB-b:2877	PIGV (Skin Sun Exposed Lower leg)	Wald ratio	1	5.64e-05	4.29e-05	0.1885
cg07999371	1ER9uT	UKB-b:4707	Diagnoses - secondary ICD10: Q54.9 Hypospadias, unspecified || id:UKB-b:4707	PIGV (Skin Sun Exposed Lower leg)	Wald ratio	1	-2.49e-05	8.47e-05	0.7693
cg07999371	1ER9uT	UKB-b:6070	Diagnoses - secondary ICD10: Q54.0 Hypospadias, balanic || id:UKB-b:6070	PIGV (Skin Sun Exposed Lower leg)	Wald ratio	1	-9.8e-05	6.92e-05	0.1568
cg07999371	DGy3HX	UKB-b:2877	Diagnoses - secondary ICD10: Q54.1 Hypospadias, penile || id:UKB-b:2877	PIGV (Spleen)	Wald ratio	1	-5.64e-06	1.61e-05	0.7259
cg07999371	DGy3HX	UKB-b:4707	Diagnoses - secondary ICD10: Q54.9 Hypospadias, unspecified || id:UKB-b:4707	PIGV (Spleen)	Wald ratio	1	-1.35e-05	3.18e-05	0.6704
cg07999371	DGy3HX	UKB-b:6070	Diagnoses - secondary ICD10: Q54.0 Hypospadias, balanic || id:UKB-b:6070	PIGV (Spleen)	Wald ratio	1	-2.61e-05	2.6e-05	0.3141
cg07999371	YzeKkr	UKB-b:2877	Diagnoses - secondary ICD10: Q54.1 Hypospadias, penile || id:UKB-b:2877	PIGV (Whole Blood)	Wald ratio	1	5.5e-05	4.21e-05	0.191
cg07999371	YzeKkr	UKB-b:4707	Diagnoses - secondary ICD10: Q54.9 Hypospadias, unspecified || id:UKB-b:4707	PIGV (Whole Blood)	Wald ratio	1	-2.7e-05	8.31e-05	0.7456
cg07999371	YzeKkr	UKB-b:6070	Diagnoses - secondary ICD10: Q54.0 Hypospadias, balanic || id:UKB-b:6070	PIGV (Whole Blood)	Wald ratio	1	-9.83e-05	6.78e-05	0.1473
cg07999371	KNgJQ6	UKB-b:2877	Diagnoses - secondary ICD10: Q54.1 Hypospadias, penile || id:UKB-b:2877	RPS6KA1 (Adrenal Gland)	Wald ratio	1	3.52e-05	1.89e-05	0.06198
cg07999371	KNgJQ6	UKB-b:4707	Diagnoses - secondary ICD10: Q54.9 Hypospadias, unspecified || id:UKB-b:4707	RPS6KA1 (Adrenal Gland)	Wald ratio	1	-5.29e-06	3.72e-05	0.8871
cg07999371	KNgJQ6	UKB-b:6070	Diagnoses - secondary ICD10: Q54.0 Hypospadias, balanic || id:UKB-b:6070	RPS6KA1 (Adrenal Gland)	Wald ratio	1	2.02e-05	3.04e-05	0.5055
cg07999371	Y2bdOE	UKB-b:2877	Diagnoses - secondary ICD10: Q54.1 Hypospadias, penile || id:UKB-b:2877	RPS6KA1 (Liver)	Wald ratio	1	2.51e-05	1.63e-05	0.1239
cg07999371	Y2bdOE	UKB-b:4707	Diagnoses - secondary ICD10: Q54.9 Hypospadias, unspecified || id:UKB-b:4707	RPS6KA1 (Liver)	Wald ratio	1	-2.09e-05	3.22e-05	0.5157
cg07999371	Y2bdOE	UKB-b:6070	Diagnoses - secondary ICD10: Q54.0 Hypospadias, balanic || id:UKB-b:6070	RPS6KA1 (Liver)	Wald ratio	1	1.04e-05	2.63e-05	0.6914
cg07999371	Ctj4SV	UKB-b:2877	Diagnoses - secondary ICD10: Q54.1 Hypospadias, penile || id:UKB-b:2877	RPS6KA1 (Lung)	Wald ratio	1	-0.0001155	6.79e-05	0.08883
cg07999371	Ctj4SV	UKB-b:4707	Diagnoses - secondary ICD10: Q54.9 Hypospadias, unspecified || id:UKB-b:4707	RPS6KA1 (Lung)	Wald ratio	1	0.0001284	0.000134	0.3383
cg07999371	Ctj4SV	UKB-b:6070	Diagnoses - secondary ICD10: Q54.0 Hypospadias, balanic || id:UKB-b:6070	RPS6KA1 (Lung)	Wald ratio	1	-0.0001293	0.0001095	0.2375
cg07999371	Bn89EU	UKB-b:2877	Diagnoses - secondary ICD10: Q54.1 Hypospadias, penile || id:UKB-b:2877	SFN (Skin Not Sun Exposed Suprapubic)	Wald ratio	1	-1.97e-05	8.98e-05	0.8263
cg07999371	Bn89EU	UKB-b:4707	Diagnoses - secondary ICD10: Q54.9 Hypospadias, unspecified || id:UKB-b:4707	SFN (Skin Not Sun Exposed Suprapubic)	Wald ratio	1	-0.0001636	0.0001774	0.3563
cg07999371	Bn89EU	UKB-b:6070	Diagnoses - secondary ICD10: Q54.0 Hypospadias, balanic || id:UKB-b:6070	SFN (Skin Not Sun Exposed Suprapubic)	Wald ratio	1	-8.56e-05	0.0001448	0.5546
cg07999371	PbCAsp	UKB-b:2877	Diagnoses - secondary ICD10: Q54.1 Hypospadias, penile || id:UKB-b:2877	SFN (Vagina)	Wald ratio	1	-5.42e-05	6.43e-05	0.3999
cg07999371	PbCAsp	UKB-b:4707	Diagnoses - secondary ICD10: Q54.9 Hypospadias, unspecified || id:UKB-b:4707	SFN (Vagina)	Wald ratio	1	2.6e-05	0.000127	0.838
cg07999371	PbCAsp	UKB-b:6070	Diagnoses - secondary ICD10: Q54.0 Hypospadias, balanic || id:UKB-b:6070	SFN (Vagina)	Wald ratio	1	-6.21e-05	0.0001037	0.5493
cg07999371	19cLm6	UKB-b:2877	Diagnoses - secondary ICD10: Q54.1 Hypospadias, penile || id:UKB-b:2877	SH3BGRL3 (Adipose Visceral Omentum)	Wald ratio	1	-4.18e-05	4.28e-05	0.328
cg07999371	19cLm6	UKB-b:4707	Diagnoses - secondary ICD10: Q54.9 Hypospadias, unspecified || id:UKB-b:4707	SH3BGRL3 (Adipose Visceral Omentum)	Wald ratio	1	3.53e-06	8.45e-05	0.9667
cg07999371	19cLm6	UKB-b:6070	Diagnoses - secondary ICD10: Q54.0 Hypospadias, balanic || id:UKB-b:6070	SH3BGRL3 (Adipose Visceral Omentum)	Wald ratio	1	0.0001414	6.9e-05	0.04028
cg07999371	XdJPPH	UKB-b:2877	Diagnoses - secondary ICD10: Q54.1 Hypospadias, penile || id:UKB-b:2877	SH3BGRL3 (Artery Aorta)	Wald ratio	1	-1.83e-05	5.75e-05	0.7503
cg07999371	XdJPPH	UKB-b:4707	Diagnoses - secondary ICD10: Q54.9 Hypospadias, unspecified || id:UKB-b:4707	SH3BGRL3 (Artery Aorta)	Wald ratio	1	0.0001204	0.0001134	0.2885
cg07999371	XdJPPH	UKB-b:6070	Diagnoses - secondary ICD10: Q54.0 Hypospadias, balanic || id:UKB-b:6070	SH3BGRL3 (Artery Aorta)	Wald ratio	1	6.99e-05	9.26e-05	0.4503
cg07999371	oJLUIo	UKB-b:2877	Diagnoses - secondary ICD10: Q54.1 Hypospadias, penile || id:UKB-b:2877	SH3BGRL3 (Brain Frontal Cortex BA9)	Wald ratio	1	1.33e-05	2.08e-05	0.5229
cg07999371	oJLUIo	UKB-b:4707	Diagnoses - secondary ICD10: Q54.9 Hypospadias, unspecified || id:UKB-b:4707	SH3BGRL3 (Brain Frontal Cortex BA9)	Wald ratio	1	-3.92e-06	4.11e-05	0.9239
cg07999371	oJLUIo	UKB-b:6070	Diagnoses - secondary ICD10: Q54.0 Hypospadias, balanic || id:UKB-b:6070	SH3BGRL3 (Brain Frontal Cortex BA9)	Wald ratio	1	3.86e-05	3.35e-05	0.2504
cg07999371	XLhbF5	UKB-b:2877	Diagnoses - secondary ICD10: Q54.1 Hypospadias, penile || id:UKB-b:2877	SH3BGRL3 (Colon Transverse)	Wald ratio	1	2.24e-05	6.65e-05	0.7367
cg07999371	XLhbF5	UKB-b:4707	Diagnoses - secondary ICD10: Q54.9 Hypospadias, unspecified || id:UKB-b:4707	SH3BGRL3 (Colon Transverse)	Wald ratio	1	0.000136	0.0001313	0.3003
cg07999371	XLhbF5	UKB-b:6070	Diagnoses - secondary ICD10: Q54.0 Hypospadias, balanic || id:UKB-b:6070	SH3BGRL3 (Colon Transverse)	Wald ratio	1	7.83e-05	0.0001072	0.4651
cg07999371	Mv4LP0	UKB-b:2877	Diagnoses - secondary ICD10: Q54.1 Hypospadias, penile || id:UKB-b:2877	SH3BGRL3 (Esophagus Muscularis)	Wald ratio	1	-4.75e-05	5.31e-05	0.3712
cg07999371	Mv4LP0	UKB-b:4707	Diagnoses - secondary ICD10: Q54.9 Hypospadias, unspecified || id:UKB-b:4707	SH3BGRL3 (Esophagus Muscularis)	Wald ratio	1	0.0001161	0.0001049	0.2686
cg07999371	Mv4LP0	UKB-b:6070	Diagnoses - secondary ICD10: Q54.0 Hypospadias, balanic || id:UKB-b:6070	SH3BGRL3 (Esophagus Muscularis)	Wald ratio	1	0.0002137	8.57e-05	0.01264
cg07999371	YO1BJV	UKB-b:2877	Diagnoses - secondary ICD10: Q54.1 Hypospadias, penile || id:UKB-b:2877	SH3BGRL3 (Skin Sun Exposed Lower leg)	Wald ratio	1	-1.25e-05	3.98e-05	0.7537
cg07999371	YO1BJV	UKB-b:4707	Diagnoses - secondary ICD10: Q54.9 Hypospadias, unspecified || id:UKB-b:4707	SH3BGRL3 (Skin Sun Exposed Lower leg)	Wald ratio	1	0.0001075	7.86e-05	0.1711
cg07999371	YO1BJV	UKB-b:6070	Diagnoses - secondary ICD10: Q54.0 Hypospadias, balanic || id:UKB-b:6070	SH3BGRL3 (Skin Sun Exposed Lower leg)	Wald ratio	1	4.86e-05	6.42e-05	0.4484
cg07999371	DRM4GB	UKB-b:2877	Diagnoses - secondary ICD10: Q54.1 Hypospadias, penile || id:UKB-b:2877	SLC30A2 (Skin Not Sun Exposed Suprapubic)	Wald ratio	1	-1.3e-05	1.89e-05	0.4919
cg07999371	DRM4GB	UKB-b:4707	Diagnoses - secondary ICD10: Q54.9 Hypospadias, unspecified || id:UKB-b:4707	SLC30A2 (Skin Not Sun Exposed Suprapubic)	Wald ratio	1	-4.01e-05	3.73e-05	0.2822
cg07999371	DRM4GB	UKB-b:6070	Diagnoses - secondary ICD10: Q54.0 Hypospadias, balanic || id:UKB-b:6070	SLC30A2 (Skin Not Sun Exposed Suprapubic)	Wald ratio	1	-4.05e-05	3.05e-05	0.1834
cg07999371	TbEmjh	UKB-b:2877	Diagnoses - secondary ICD10: Q54.1 Hypospadias, penile || id:UKB-b:2877	TRIM63 (Adipose Subcutaneous)	Wald ratio	1	-1.64e-05	3.24e-05	0.6119
cg07999371	TbEmjh	UKB-b:4707	Diagnoses - secondary ICD10: Q54.9 Hypospadias, unspecified || id:UKB-b:4707	TRIM63 (Adipose Subcutaneous)	Wald ratio	1	3.88e-05	6.4e-05	0.5446
cg07999371	TbEmjh	UKB-b:6070	Diagnoses - secondary ICD10: Q54.0 Hypospadias, balanic || id:UKB-b:6070	TRIM63 (Adipose Subcutaneous)	Wald ratio	1	7.48e-05	5.23e-05	0.1522
cg07999371	22UhKg	UKB-b:2877	Diagnoses - secondary ICD10: Q54.1 Hypospadias, penile || id:UKB-b:2877	TRIM63 (Brain Cortex)	Wald ratio	1	2.89e-06	1.58e-05	0.8551
cg07999371	22UhKg	UKB-b:4707	Diagnoses - secondary ICD10: Q54.9 Hypospadias, unspecified || id:UKB-b:4707	TRIM63 (Brain Cortex)	Wald ratio	1	3.65e-05	3.13e-05	0.2425
cg07999371	22UhKg	UKB-b:6070	Diagnoses - secondary ICD10: Q54.0 Hypospadias, balanic || id:UKB-b:6070	TRIM63 (Brain Cortex)	Wald ratio	1	3.47e-05	2.55e-05	0.1746
cg07999371	LP05E7	UKB-b:2877	Diagnoses - secondary ICD10: Q54.1 Hypospadias, penile || id:UKB-b:2877	TRIM63 (Brain Putamen basal ganglia)	Wald ratio	1	5.23e-06	1.9e-05	0.7832
cg07999371	LP05E7	UKB-b:4707	Diagnoses - secondary ICD10: Q54.9 Hypospadias, unspecified || id:UKB-b:4707	TRIM63 (Brain Putamen basal ganglia)	Wald ratio	1	5.4e-07	3.75e-05	0.9885
cg07999371	LP05E7	UKB-b:6070	Diagnoses - secondary ICD10: Q54.0 Hypospadias, balanic || id:UKB-b:6070	TRIM63 (Brain Putamen basal ganglia)	Wald ratio	1	5.9e-07	3.06e-05	0.9846
cg07999371	QBmU81	UKB-b:2877	Diagnoses - secondary ICD10: Q54.1 Hypospadias, penile || id:UKB-b:2877	TRIM63 (Esophagus Mucosa)	Wald ratio	1	-9.68e-06	2.81e-05	0.7306
cg07999371	QBmU81	UKB-b:4707	Diagnoses - secondary ICD10: Q54.9 Hypospadias, unspecified || id:UKB-b:4707	TRIM63 (Esophagus Mucosa)	Wald ratio	1	-1.69e-05	5.55e-05	0.7606
cg07999371	QBmU81	UKB-b:6070	Diagnoses - secondary ICD10: Q54.0 Hypospadias, balanic || id:UKB-b:6070	TRIM63 (Esophagus Mucosa)	Wald ratio	1	-4.61e-05	4.54e-05	0.3092
cg07999371	WW3xov	UKB-b:2877	Diagnoses - secondary ICD10: Q54.1 Hypospadias, penile || id:UKB-b:2877	TRIM63 (Pancreas)	Wald ratio	1	3.46e-06	1.37e-05	0.7999
cg07999371	WW3xov	UKB-b:4707	Diagnoses - secondary ICD10: Q54.9 Hypospadias, unspecified || id:UKB-b:4707	TRIM63 (Pancreas)	Wald ratio	1	3.36e-05	2.7e-05	0.2128
cg07999371	WW3xov	UKB-b:6070	Diagnoses - secondary ICD10: Q54.0 Hypospadias, balanic || id:UKB-b:6070	TRIM63 (Pancreas)	Wald ratio	1	3.07e-05	2.2e-05	0.1636
cg07999371	wb3zkZ	UKB-b:2877	Diagnoses - secondary ICD10: Q54.1 Hypospadias, penile || id:UKB-b:2877	TRIM63 (Pituitary)	Wald ratio	1	1.38e-05	1.58e-05	0.3844
cg07999371	wb3zkZ	UKB-b:4707	Diagnoses - secondary ICD10: Q54.9 Hypospadias, unspecified || id:UKB-b:4707	TRIM63 (Pituitary)	Wald ratio	1	4.02e-05	3.12e-05	0.1984
cg07999371	wb3zkZ	UKB-b:6070	Diagnoses - secondary ICD10: Q54.0 Hypospadias, balanic || id:UKB-b:6070	TRIM63 (Pituitary)	Wald ratio	1	3.69e-05	2.55e-05	0.1485
cg07999371	m4VH9o	UKB-b:2877	Diagnoses - secondary ICD10: Q54.1 Hypospadias, penile || id:UKB-b:2877	TRIM63 (Skin Not Sun Exposed Suprapubic)	Wald ratio	1	2.17e-05	3.66e-05	0.5522
cg07999371	m4VH9o	UKB-b:4707	Diagnoses - secondary ICD10: Q54.9 Hypospadias, unspecified || id:UKB-b:4707	TRIM63 (Skin Not Sun Exposed Suprapubic)	Wald ratio	1	9.5e-05	7.22e-05	0.1884
cg07999371	m4VH9o	UKB-b:6070	Diagnoses - secondary ICD10: Q54.0 Hypospadias, balanic || id:UKB-b:6070	TRIM63 (Skin Not Sun Exposed Suprapubic)	Wald ratio	1	0.0001281	5.9e-05	0.0299
cg07999371	opdmgp	UKB-b:2877	Diagnoses - secondary ICD10: Q54.1 Hypospadias, penile || id:UKB-b:2877	TRIM63 (Testis)	Wald ratio	1	1.7e-05	1.94e-05	0.3803
cg07999371	opdmgp	UKB-b:4707	Diagnoses - secondary ICD10: Q54.9 Hypospadias, unspecified || id:UKB-b:4707	TRIM63 (Testis)	Wald ratio	1	4.99e-05	3.84e-05	0.193
cg07999371	opdmgp	UKB-b:6070	Diagnoses - secondary ICD10: Q54.0 Hypospadias, balanic || id:UKB-b:6070	TRIM63 (Testis)	Wald ratio	1	4.53e-05	3.13e-05	0.1485
cg07999371	Ctx55J	UKB-b:2877	Diagnoses - secondary ICD10: Q54.1 Hypospadias, penile || id:UKB-b:2877	TRIM63 (Thyroid)	Wald ratio	1	1.06e-05	1.22e-05	0.3844
cg07999371	Ctx55J	UKB-b:4707	Diagnoses - secondary ICD10: Q54.9 Hypospadias, unspecified || id:UKB-b:4707	TRIM63 (Thyroid)	Wald ratio	1	3.1e-05	2.41e-05	0.1984
cg07999371	Ctx55J	UKB-b:6070	Diagnoses - secondary ICD10: Q54.0 Hypospadias, balanic || id:UKB-b:6070	TRIM63 (Thyroid)	Wald ratio	1	2.84e-05	1.97e-05	0.1485
cg07999371	qVPNAV	UKB-b:2877	Diagnoses - secondary ICD10: Q54.1 Hypospadias, penile || id:UKB-b:2877	TRIM63 (Uterus)	Wald ratio	1	-1.53e-05	1.77e-05	0.3887
cg07999371	qVPNAV	UKB-b:4707	Diagnoses - secondary ICD10: Q54.9 Hypospadias, unspecified || id:UKB-b:4707	TRIM63 (Uterus)	Wald ratio	1	-4.43e-05	3.5e-05	0.206
cg07999371	qVPNAV	UKB-b:6070	Diagnoses - secondary ICD10: Q54.0 Hypospadias, balanic || id:UKB-b:6070	TRIM63 (Uterus)	Wald ratio	1	-4.09e-05	2.86e-05	0.1525
cg07999371	glTX6O	UKB-b:2877	Diagnoses - secondary ICD10: Q54.1 Hypospadias, penile || id:UKB-b:2877	TRNP1 (Artery Aorta)	Wald ratio	1	-8.09e-06	4.35e-05	0.8525
cg07999371	glTX6O	UKB-b:4707	Diagnoses - secondary ICD10: Q54.9 Hypospadias, unspecified || id:UKB-b:4707	TRNP1 (Artery Aorta)	Wald ratio	1	8.1e-05	8.6e-05	0.346
cg07999371	glTX6O	UKB-b:6070	Diagnoses - secondary ICD10: Q54.0 Hypospadias, balanic || id:UKB-b:6070	TRNP1 (Artery Aorta)	Wald ratio	1	-1.02e-05	7.02e-05	0.8849
cg07999371	KFQ63c	UKB-b:2877	Diagnoses - secondary ICD10: Q54.1 Hypospadias, penile || id:UKB-b:2877	TRNP1 (Artery Tibial)	Wald ratio	1	-4.85e-05	3.52e-05	0.1682
cg07999371	KFQ63c	UKB-b:4707	Diagnoses - secondary ICD10: Q54.9 Hypospadias, unspecified || id:UKB-b:4707	TRNP1 (Artery Tibial)	Wald ratio	1	0.000101	6.95e-05	0.1459
cg07999371	KFQ63c	UKB-b:6070	Diagnoses - secondary ICD10: Q54.0 Hypospadias, balanic || id:UKB-b:6070	TRNP1 (Artery Tibial)	Wald ratio	1	6.36e-05	5.67e-05	0.2625
cg07999371	CX12QA	UKB-b:2877	Diagnoses - secondary ICD10: Q54.1 Hypospadias, penile || id:UKB-b:2877	TRNP1 (Heart Atrial Appendage)	Wald ratio	1	-2.45e-05	2.85e-05	0.3884
cg07999371	CX12QA	UKB-b:4707	Diagnoses - secondary ICD10: Q54.9 Hypospadias, unspecified || id:UKB-b:4707	TRNP1 (Heart Atrial Appendage)	Wald ratio	1	7.79e-05	5.62e-05	0.1657
cg07999371	CX12QA	UKB-b:6070	Diagnoses - secondary ICD10: Q54.0 Hypospadias, balanic || id:UKB-b:6070	TRNP1 (Heart Atrial Appendage)	Wald ratio	1	1.01e-05	4.59e-05	0.8255
cg07999371	mKNzIa	UKB-b:2877	Diagnoses - secondary ICD10: Q54.1 Hypospadias, penile || id:UKB-b:2877	TRNP1 (Muscle Skeletal)	Wald ratio	1	1.44e-05	4.19e-05	0.7305
cg07999371	mKNzIa	UKB-b:4707	Diagnoses - secondary ICD10: Q54.9 Hypospadias, unspecified || id:UKB-b:4707	TRNP1 (Muscle Skeletal)	Wald ratio	1	-1.79e-05	8.28e-05	0.8293
cg07999371	mKNzIa	UKB-b:6070	Diagnoses - secondary ICD10: Q54.0 Hypospadias, balanic || id:UKB-b:6070	TRNP1 (Muscle Skeletal)	Wald ratio	1	1.04e-05	6.76e-05	0.8773
cg07999371	uu4Z4H	UKB-b:2877	Diagnoses - secondary ICD10: Q54.1 Hypospadias, penile || id:UKB-b:2877	TRNP1 (Pancreas)	Wald ratio	1	1.17e-05	2.76e-05	0.6721
cg07999371	uu4Z4H	UKB-b:4707	Diagnoses - secondary ICD10: Q54.9 Hypospadias, unspecified || id:UKB-b:4707	TRNP1 (Pancreas)	Wald ratio	1	-4.9e-05	5.44e-05	0.3683
cg07999371	uu4Z4H	UKB-b:6070	Diagnoses - secondary ICD10: Q54.0 Hypospadias, balanic || id:UKB-b:6070	TRNP1 (Pancreas)	Wald ratio	1	-2.06e-05	4.45e-05	0.6431
cg07999371	rjD67m	UKB-b:2877	Diagnoses - secondary ICD10: Q54.1 Hypospadias, penile || id:UKB-b:2877	TRNP1 (Skin Not Sun Exposed Suprapubic)	Wald ratio	1	-3.32e-05	0.0002464	0.8928
cg07999371	rjD67m	UKB-b:4707	Diagnoses - secondary ICD10: Q54.9 Hypospadias, unspecified || id:UKB-b:4707	TRNP1 (Skin Not Sun Exposed Suprapubic)	Wald ratio	1	-0.0001612	0.0004867	0.7405
cg07999371	rjD67m	UKB-b:6070	Diagnoses - secondary ICD10: Q54.0 Hypospadias, balanic || id:UKB-b:6070	TRNP1 (Skin Not Sun Exposed Suprapubic)	Wald ratio	1	-7.89e-05	0.0003974	0.8425
cg07999371	WjtIaj	UKB-b:2877	Diagnoses - secondary ICD10: Q54.1 Hypospadias, penile || id:UKB-b:2877	TRNP1 (Thyroid)	Wald ratio	1	1.29e-05	3.81e-05	0.734
cg07999371	WjtIaj	UKB-b:4707	Diagnoses - secondary ICD10: Q54.9 Hypospadias, unspecified || id:UKB-b:4707	TRNP1 (Thyroid)	Wald ratio	1	-1.72e-05	7.52e-05	0.8191
cg07999371	WjtIaj	UKB-b:6070	Diagnoses - secondary ICD10: Q54.0 Hypospadias, balanic || id:UKB-b:6070	TRNP1 (Thyroid)	Wald ratio	1	8.85e-06	6.14e-05	0.8854
cg07999371	fMo27b	UKB-b:2877	Diagnoses - secondary ICD10: Q54.1 Hypospadias, penile || id:UKB-b:2877	UBXN11 (Adipose Visceral Omentum)	Wald ratio	1	-1.24e-05	4.69e-05	0.7919
cg07999371	fMo27b	UKB-b:4707	Diagnoses - secondary ICD10: Q54.9 Hypospadias, unspecified || id:UKB-b:4707	UBXN11 (Adipose Visceral Omentum)	Wald ratio	1	0.0001285	9.27e-05	0.1656
cg07999371	fMo27b	UKB-b:6070	Diagnoses - secondary ICD10: Q54.0 Hypospadias, balanic || id:UKB-b:6070	UBXN11 (Adipose Visceral Omentum)	Wald ratio	1	0.0001132	7.57e-05	0.1347
cg07999371	4o9E7W	UKB-b:2877	Diagnoses - secondary ICD10: Q54.1 Hypospadias, penile || id:UKB-b:2877	UBXN11 (Artery Tibial)	Wald ratio	1	1.1e-05	3.46e-05	0.7499
cg07999371	4o9E7W	UKB-b:4707	Diagnoses - secondary ICD10: Q54.9 Hypospadias, unspecified || id:UKB-b:4707	UBXN11 (Artery Tibial)	Wald ratio	1	-9.49e-05	6.84e-05	0.1655
cg07999371	4o9E7W	UKB-b:6070	Diagnoses - secondary ICD10: Q54.0 Hypospadias, balanic || id:UKB-b:6070	UBXN11 (Artery Tibial)	Wald ratio	1	-2.66e-05	5.59e-05	0.6342
cg07999371	Kem8Ql	UKB-b:2877	Diagnoses - secondary ICD10: Q54.1 Hypospadias, penile || id:UKB-b:2877	UBXN11 (Muscle Skeletal)	Wald ratio	1	-6.37e-06	4.97e-05	0.898
cg07999371	Kem8Ql	UKB-b:4707	Diagnoses - secondary ICD10: Q54.9 Hypospadias, unspecified || id:UKB-b:4707	UBXN11 (Muscle Skeletal)	Wald ratio	1	0.0001229	9.81e-05	0.2104
cg07999371	Kem8Ql	UKB-b:6070	Diagnoses - secondary ICD10: Q54.0 Hypospadias, balanic || id:UKB-b:6070	UBXN11 (Muscle Skeletal)	Wald ratio	1	-1.02e-05	8.01e-05	0.8991
cg07999371	KQjpNF	UKB-b:2877	Diagnoses - secondary ICD10: Q54.1 Hypospadias, penile || id:UKB-b:2877	UBXN11 (Nerve Tibial)	Wald ratio	1	-3.33e-05	5.55e-05	0.5487
cg07999371	KQjpNF	UKB-b:4707	Diagnoses - secondary ICD10: Q54.9 Hypospadias, unspecified || id:UKB-b:4707	UBXN11 (Nerve Tibial)	Wald ratio	1	1.05e-05	0.0001095	0.9235
cg07999371	KQjpNF	UKB-b:6070	Diagnoses - secondary ICD10: Q54.0 Hypospadias, balanic || id:UKB-b:6070	UBXN11 (Nerve Tibial)	Wald ratio	1	0.0001193	8.94e-05	0.1822
cg07999371	ugdkxv	UKB-b:2877	Diagnoses - secondary ICD10: Q54.1 Hypospadias, penile || id:UKB-b:2877	UBXN11 (Spleen)	Wald ratio	1	-7.36e-06	2.31e-05	0.7502
cg07999371	ugdkxv	UKB-b:4707	Diagnoses - secondary ICD10: Q54.9 Hypospadias, unspecified || id:UKB-b:4707	UBXN11 (Spleen)	Wald ratio	1	6.34e-05	4.57e-05	0.1654
cg07999371	ugdkxv	UKB-b:6070	Diagnoses - secondary ICD10: Q54.0 Hypospadias, balanic || id:UKB-b:6070	UBXN11 (Spleen)	Wald ratio	1	1.78e-05	3.73e-05	0.6334
cg07999371	wWpZQK	UKB-b:2877	Diagnoses - secondary ICD10: Q54.1 Hypospadias, penile || id:UKB-b:2877	UBXN11 (Testis)	Wald ratio	1	-7.3e-06	2.31e-05	0.7521
cg07999371	wWpZQK	UKB-b:4707	Diagnoses - secondary ICD10: Q54.9 Hypospadias, unspecified || id:UKB-b:4707	UBXN11 (Testis)	Wald ratio	1	6.15e-05	4.56e-05	0.1778
cg07999371	wWpZQK	UKB-b:6070	Diagnoses - secondary ICD10: Q54.0 Hypospadias, balanic || id:UKB-b:6070	UBXN11 (Testis)	Wald ratio	1	2.8e-05	3.73e-05	0.4519
cg07999371	LBxNTT	UKB-b:2877	Diagnoses - secondary ICD10: Q54.1 Hypospadias, penile || id:UKB-b:2877	UBXN11 (Thyroid)	Wald ratio	1	-4.2e-05	5.61e-05	0.4532
cg07999371	LBxNTT	UKB-b:4707	Diagnoses - secondary ICD10: Q54.9 Hypospadias, unspecified || id:UKB-b:4707	UBXN11 (Thyroid)	Wald ratio	1	1.08e-05	0.0001107	0.9219
cg07999371	LBxNTT	UKB-b:6070	Diagnoses - secondary ICD10: Q54.0 Hypospadias, balanic || id:UKB-b:6070	UBXN11 (Thyroid)	Wald ratio	1	-1.38e-05	9.04e-05	0.8785
cg07999371	XOstsY	UKB-b:2877	Diagnoses - secondary ICD10: Q54.1 Hypospadias, penile || id:UKB-b:2877	UBXN11 (Whole Blood)	Wald ratio	1	-1.63e-05	6.22e-05	0.7934
cg07999371	XOstsY	UKB-b:4707	Diagnoses - secondary ICD10: Q54.9 Hypospadias, unspecified || id:UKB-b:4707	UBXN11 (Whole Blood)	Wald ratio	1	0.000165	0.0001227	0.1788
cg07999371	XOstsY	UKB-b:6070	Diagnoses - secondary ICD10: Q54.0 Hypospadias, balanic || id:UKB-b:6070	UBXN11 (Whole Blood)	Wald ratio	1	0.00015	0.0001002	0.1344
cg07999371	Px2Lds	UKB-b:2877	Diagnoses - secondary ICD10: Q54.1 Hypospadias, penile || id:UKB-b:2877	ZDHHC18 (Adipose Visceral Omentum)	Wald ratio	1	-3.73e-05	4.36e-05	0.3916
cg07999371	Px2Lds	UKB-b:4707	Diagnoses - secondary ICD10: Q54.9 Hypospadias, unspecified || id:UKB-b:4707	ZDHHC18 (Adipose Visceral Omentum)	Wald ratio	1	-1.53e-05	8.61e-05	0.8591
cg07999371	Px2Lds	UKB-b:6070	Diagnoses - secondary ICD10: Q54.0 Hypospadias, balanic || id:UKB-b:6070	ZDHHC18 (Adipose Visceral Omentum)	Wald ratio	1	0.0001265	7.03e-05	0.07198
cg07999371	K4BigR	UKB-b:2877	Diagnoses - secondary ICD10: Q54.1 Hypospadias, penile || id:UKB-b:2877	ZDHHC18 (Cells EBV-transformed lymphocytes)	Wald ratio	1	2.76e-05	2.54e-05	0.2774
cg07999371	K4BigR	UKB-b:4707	Diagnoses - secondary ICD10: Q54.9 Hypospadias, unspecified || id:UKB-b:4707	ZDHHC18 (Cells EBV-transformed lymphocytes)	Wald ratio	1	2.21e-05	5.02e-05	0.6602
cg07999371	K4BigR	UKB-b:6070	Diagnoses - secondary ICD10: Q54.0 Hypospadias, balanic || id:UKB-b:6070	ZDHHC18 (Cells EBV-transformed lymphocytes)	Wald ratio	1	5.54e-05	4.1e-05	0.1767
cg07999371	tY3vwr	UKB-b:2877	Diagnoses - secondary ICD10: Q54.1 Hypospadias, penile || id:UKB-b:2877	ZDHHC18 (Cells Transformed fibroblasts)	Wald ratio	1	7.13e-05	5.05e-05	0.158
cg07999371	tY3vwr	UKB-b:4707	Diagnoses - secondary ICD10: Q54.9 Hypospadias, unspecified || id:UKB-b:4707	ZDHHC18 (Cells Transformed fibroblasts)	Wald ratio	1	1.07e-05	9.97e-05	0.9143
cg07999371	tY3vwr	UKB-b:6070	Diagnoses - secondary ICD10: Q54.0 Hypospadias, balanic || id:UKB-b:6070	ZDHHC18 (Cells Transformed fibroblasts)	Wald ratio	1	-5.92e-05	8.14e-05	0.4673
cg07999371	fgDBfV	UKB-b:2877	Diagnoses - secondary ICD10: Q54.1 Hypospadias, penile || id:UKB-b:2877	ZDHHC18 (Esophagus Mucosa)	Wald ratio	1	0.0001005	3.63e-05	0.005677
cg07999371	fgDBfV	UKB-b:4707	Diagnoses - secondary ICD10: Q54.9 Hypospadias, unspecified || id:UKB-b:4707	ZDHHC18 (Esophagus Mucosa)	Wald ratio	1	1.95e-05	7.17e-05	0.7862
cg07999371	fgDBfV	UKB-b:6070	Diagnoses - secondary ICD10: Q54.0 Hypospadias, balanic || id:UKB-b:6070	ZDHHC18 (Esophagus Mucosa)	Wald ratio	1	2.26e-05	5.86e-05	0.7001
cg07999371	pHmUev	UKB-b:2877	Diagnoses - secondary ICD10: Q54.1 Hypospadias, penile || id:UKB-b:2877	ZDHHC18 (Muscle Skeletal)	Wald ratio	1	-0.0001769	4.74e-05	0.0001915
cg07999371	pHmUev	UKB-b:4707	Diagnoses - secondary ICD10: Q54.9 Hypospadias, unspecified || id:UKB-b:4707	ZDHHC18 (Muscle Skeletal)	Wald ratio	1	2.49e-06	9.37e-05	0.9788
cg07999371	pHmUev	UKB-b:6070	Diagnoses - secondary ICD10: Q54.0 Hypospadias, balanic || id:UKB-b:6070	ZDHHC18 (Muscle Skeletal)	Wald ratio	1	-5.44e-05	7.65e-05	0.4767
cg07999371	M0cNz3	UKB-b:2877	Diagnoses - secondary ICD10: Q54.1 Hypospadias, penile || id:UKB-b:2877	ZDHHC18 (Skin Sun Exposed Lower leg)	Wald ratio	1	-3.69e-05	4.85e-05	0.4471
cg07999371	M0cNz3	UKB-b:4707	Diagnoses - secondary ICD10: Q54.9 Hypospadias, unspecified || id:UKB-b:4707	ZDHHC18 (Skin Sun Exposed Lower leg)	Wald ratio	1	2.52e-05	9.58e-05	0.7928
cg07999371	M0cNz3	UKB-b:6070	Diagnoses - secondary ICD10: Q54.0 Hypospadias, balanic || id:UKB-b:6070	ZDHHC18 (Skin Sun Exposed Lower leg)	Wald ratio	1	4.68e-05	7.82e-05	0.5494
cg07999371	C7lQRo	UKB-b:2877	Diagnoses - secondary ICD10: Q54.1 Hypospadias, penile || id:UKB-b:2877	ZDHHC18 (Testis)	Wald ratio	1	0.000105	3.8e-05	0.005677
cg07999371	C7lQRo	UKB-b:4707	Diagnoses - secondary ICD10: Q54.9 Hypospadias, unspecified || id:UKB-b:4707	ZDHHC18 (Testis)	Wald ratio	1	2.03e-05	7.5e-05	0.7862
cg07999371	C7lQRo	UKB-b:6070	Diagnoses - secondary ICD10: Q54.0 Hypospadias, balanic || id:UKB-b:6070	ZDHHC18 (Testis)	Wald ratio	1	2.36e-05	6.12e-05	0.7001
cg07999371	JKgkt1	UKB-b:2877	Diagnoses - secondary ICD10: Q54.1 Hypospadias, penile || id:UKB-b:2877	ZDHHC18 (Thyroid)	Wald ratio	1	2.27e-05	2.08e-05	0.2763
cg07999371	JKgkt1	UKB-b:4707	Diagnoses - secondary ICD10: Q54.9 Hypospadias, unspecified || id:UKB-b:4707	ZDHHC18 (Thyroid)	Wald ratio	1	1.82e-05	4.12e-05	0.658
cg07999371	JKgkt1	UKB-b:6070	Diagnoses - secondary ICD10: Q54.0 Hypospadias, balanic || id:UKB-b:6070	ZDHHC18 (Thyroid)	Wald ratio	1	4.55e-05	3.36e-05	0.1757
cg07999371	hDnldY	UKB-b:2877	Diagnoses - secondary ICD10: Q54.1 Hypospadias, penile || id:UKB-b:2877	ZDHHC18 (Whole Blood)	Wald ratio	1	7.11e-05	6.68e-05	0.2878
cg07999371	hDnldY	UKB-b:4707	Diagnoses - secondary ICD10: Q54.9 Hypospadias, unspecified || id:UKB-b:4707	ZDHHC18 (Whole Blood)	Wald ratio	1	5.29e-05	0.000132	0.6888
cg07999371	hDnldY	UKB-b:6070	Diagnoses - secondary ICD10: Q54.0 Hypospadias, balanic || id:UKB-b:6070	ZDHHC18 (Whole Blood)	Wald ratio	1	0.000142	0.0001078	0.1877
cg07999371	4OKGSp	UKB-b:2877	Diagnoses - secondary ICD10: Q54.1 Hypospadias, penile || id:UKB-b:2877	ZNF593 (Adipose Subcutaneous)	Wald ratio	1	1.06e-05	2.6e-05	0.6833
cg07999371	4OKGSp	UKB-b:4707	Diagnoses - secondary ICD10: Q54.9 Hypospadias, unspecified || id:UKB-b:4707	ZNF593 (Adipose Subcutaneous)	Wald ratio	1	-5.83e-05	5.13e-05	0.2552
cg07999371	4OKGSp	UKB-b:6070	Diagnoses - secondary ICD10: Q54.0 Hypospadias, balanic || id:UKB-b:6070	ZNF593 (Adipose Subcutaneous)	Wald ratio	1	8.8e-05	4.19e-05	0.03562
cg07999371	3RXXr8	UKB-b:2877	Diagnoses - secondary ICD10: Q54.1 Hypospadias, penile || id:UKB-b:2877	ZNF593 (Adipose Visceral Omentum)	Wald ratio	1	1.38e-05	3.09e-05	0.655
cg07999371	3RXXr8	UKB-b:4707	Diagnoses - secondary ICD10: Q54.9 Hypospadias, unspecified || id:UKB-b:4707	ZNF593 (Adipose Visceral Omentum)	Wald ratio	1	-4.8e-05	6.1e-05	0.4315
cg07999371	3RXXr8	UKB-b:6070	Diagnoses - secondary ICD10: Q54.0 Hypospadias, balanic || id:UKB-b:6070	ZNF593 (Adipose Visceral Omentum)	Wald ratio	1	9.15e-05	4.98e-05	0.06643
cg07999371	ewul1B	UKB-b:2877	Diagnoses - secondary ICD10: Q54.1 Hypospadias, penile || id:UKB-b:2877	ZNF593 (Artery Coronary)	Wald ratio	1	1.04e-05	2.59e-05	0.6885
cg07999371	ewul1B	UKB-b:4707	Diagnoses - secondary ICD10: Q54.9 Hypospadias, unspecified || id:UKB-b:4707	ZNF593 (Artery Coronary)	Wald ratio	1	-4.57e-06	5.11e-05	0.9287
cg07999371	ewul1B	UKB-b:6070	Diagnoses - secondary ICD10: Q54.0 Hypospadias, balanic || id:UKB-b:6070	ZNF593 (Artery Coronary)	Wald ratio	1	8.35e-05	4.17e-05	0.04518
cg07999371	g9mMpD	UKB-b:2877	Diagnoses - secondary ICD10: Q54.1 Hypospadias, penile || id:UKB-b:2877	ZNF593 (Artery Tibial)	Wald ratio	1	7.67e-06	1.72e-05	0.655
cg07999371	g9mMpD	UKB-b:4707	Diagnoses - secondary ICD10: Q54.9 Hypospadias, unspecified || id:UKB-b:4707	ZNF593 (Artery Tibial)	Wald ratio	1	-2.67e-05	3.39e-05	0.4315
cg07999371	g9mMpD	UKB-b:6070	Diagnoses - secondary ICD10: Q54.0 Hypospadias, balanic || id:UKB-b:6070	ZNF593 (Artery Tibial)	Wald ratio	1	5.08e-05	2.77e-05	0.06643
cg07999371	NqEgh3	UKB-b:2877	Diagnoses - secondary ICD10: Q54.1 Hypospadias, penile || id:UKB-b:2877	ZNF593 (Brain Cerebellar Hemisphere)	Wald ratio	1	9.25e-06	1.86e-05	0.6191
cg07999371	NqEgh3	UKB-b:4707	Diagnoses - secondary ICD10: Q54.9 Hypospadias, unspecified || id:UKB-b:4707	ZNF593 (Brain Cerebellar Hemisphere)	Wald ratio	1	-3.44e-05	3.67e-05	0.349
cg07999371	NqEgh3	UKB-b:6070	Diagnoses - secondary ICD10: Q54.0 Hypospadias, balanic || id:UKB-b:6070	ZNF593 (Brain Cerebellar Hemisphere)	Wald ratio	1	5.66e-05	3e-05	0.05915
cg07999371	IFNytP	UKB-b:2877	Diagnoses - secondary ICD10: Q54.1 Hypospadias, penile || id:UKB-b:2877	ZNF593 (Brain Cerebellum)	Wald ratio	1	6.75e-06	1.51e-05	0.655
cg07999371	IFNytP	UKB-b:4707	Diagnoses - secondary ICD10: Q54.9 Hypospadias, unspecified || id:UKB-b:4707	ZNF593 (Brain Cerebellum)	Wald ratio	1	-2.35e-05	2.99e-05	0.4315
cg07999371	IFNytP	UKB-b:6070	Diagnoses - secondary ICD10: Q54.0 Hypospadias, balanic || id:UKB-b:6070	ZNF593 (Brain Cerebellum)	Wald ratio	1	4.47e-05	2.44e-05	0.06643
cg07999371	UnCA8N	UKB-b:2877	Diagnoses - secondary ICD10: Q54.1 Hypospadias, penile || id:UKB-b:2877	ZNF593 (Brain Cortex)	Wald ratio	1	1e-05	1.79e-05	0.5765
cg07999371	UnCA8N	UKB-b:4707	Diagnoses - secondary ICD10: Q54.9 Hypospadias, unspecified || id:UKB-b:4707	ZNF593 (Brain Cortex)	Wald ratio	1	-1.66e-05	3.54e-05	0.6389
cg07999371	UnCA8N	UKB-b:6070	Diagnoses - secondary ICD10: Q54.0 Hypospadias, balanic || id:UKB-b:6070	ZNF593 (Brain Cortex)	Wald ratio	1	5.22e-05	2.89e-05	0.07056
cg07999371	2kbFAU	UKB-b:2877	Diagnoses - secondary ICD10: Q54.1 Hypospadias, penile || id:UKB-b:2877	ZNF593 (Colon Sigmoid)	Wald ratio	1	8.02e-06	2.73e-05	0.769
cg07999371	2kbFAU	UKB-b:4707	Diagnoses - secondary ICD10: Q54.9 Hypospadias, unspecified || id:UKB-b:4707	ZNF593 (Colon Sigmoid)	Wald ratio	1	1.83e-05	5.39e-05	0.7338
cg07999371	2kbFAU	UKB-b:6070	Diagnoses - secondary ICD10: Q54.0 Hypospadias, balanic || id:UKB-b:6070	ZNF593 (Colon Sigmoid)	Wald ratio	1	6.78e-05	4.4e-05	0.1236
cg07999371	bLqtRL	UKB-b:2877	Diagnoses - secondary ICD10: Q54.1 Hypospadias, penile || id:UKB-b:2877	ZNF593 (Esophagus Gastroesophageal Junction)	Wald ratio	1	1.01e-05	2.27e-05	0.655
cg07999371	bLqtRL	UKB-b:4707	Diagnoses - secondary ICD10: Q54.9 Hypospadias, unspecified || id:UKB-b:4707	ZNF593 (Esophagus Gastroesophageal Junction)	Wald ratio	1	-3.53e-05	4.48e-05	0.4315
cg07999371	bLqtRL	UKB-b:6070	Diagnoses - secondary ICD10: Q54.0 Hypospadias, balanic || id:UKB-b:6070	ZNF593 (Esophagus Gastroesophageal Junction)	Wald ratio	1	6.72e-05	3.66e-05	0.06643
cg07999371	tAsDNY	UKB-b:2877	Diagnoses - secondary ICD10: Q54.1 Hypospadias, penile || id:UKB-b:2877	ZNF593 (Esophagus Mucosa)	Wald ratio	1	1.01e-05	2.03e-05	0.6191
cg07999371	tAsDNY	UKB-b:4707	Diagnoses - secondary ICD10: Q54.9 Hypospadias, unspecified || id:UKB-b:4707	ZNF593 (Esophagus Mucosa)	Wald ratio	1	-3.75e-05	4e-05	0.349
cg07999371	tAsDNY	UKB-b:6070	Diagnoses - secondary ICD10: Q54.0 Hypospadias, balanic || id:UKB-b:6070	ZNF593 (Esophagus Mucosa)	Wald ratio	1	6.17e-05	3.27e-05	0.05915
cg07999371	Tsqo3d	UKB-b:2877	Diagnoses - secondary ICD10: Q54.1 Hypospadias, penile || id:UKB-b:2877	ZNF593 (Esophagus Muscularis)	Wald ratio	1	9.41e-06	2.11e-05	0.655
cg07999371	Tsqo3d	UKB-b:4707	Diagnoses - secondary ICD10: Q54.9 Hypospadias, unspecified || id:UKB-b:4707	ZNF593 (Esophagus Muscularis)	Wald ratio	1	-3.27e-05	4.16e-05	0.4315
cg07999371	Tsqo3d	UKB-b:6070	Diagnoses - secondary ICD10: Q54.0 Hypospadias, balanic || id:UKB-b:6070	ZNF593 (Esophagus Muscularis)	Wald ratio	1	6.23e-05	3.4e-05	0.06643
cg07999371	xgSR6M	UKB-b:2877	Diagnoses - secondary ICD10: Q54.1 Hypospadias, penile || id:UKB-b:2877	ZNF593 (Heart Atrial Appendage)	Wald ratio	1	9.91e-06	2.22e-05	0.655
cg07999371	xgSR6M	UKB-b:4707	Diagnoses - secondary ICD10: Q54.9 Hypospadias, unspecified || id:UKB-b:4707	ZNF593 (Heart Atrial Appendage)	Wald ratio	1	-3.45e-05	4.38e-05	0.4315
cg07999371	xgSR6M	UKB-b:6070	Diagnoses - secondary ICD10: Q54.0 Hypospadias, balanic || id:UKB-b:6070	ZNF593 (Heart Atrial Appendage)	Wald ratio	1	6.57e-05	3.58e-05	0.06643
cg07999371	tTpf6k	UKB-b:2877	Diagnoses - secondary ICD10: Q54.1 Hypospadias, penile || id:UKB-b:2877	ZNF593 (Heart Left Ventricle)	Wald ratio	1	8.34e-06	1.87e-05	0.655
cg07999371	tTpf6k	UKB-b:4707	Diagnoses - secondary ICD10: Q54.9 Hypospadias, unspecified || id:UKB-b:4707	ZNF593 (Heart Left Ventricle)	Wald ratio	1	-2.9e-05	3.69e-05	0.4315
cg07999371	tTpf6k	UKB-b:6070	Diagnoses - secondary ICD10: Q54.0 Hypospadias, balanic || id:UKB-b:6070	ZNF593 (Heart Left Ventricle)	Wald ratio	1	5.53e-05	3.01e-05	0.06643
cg07999371	xaRKFQ	UKB-b:2877	Diagnoses - secondary ICD10: Q54.1 Hypospadias, penile || id:UKB-b:2877	ZNF593 (Lung)	Wald ratio	1	1.13e-05	2.81e-05	0.6885
cg07999371	xaRKFQ	UKB-b:4707	Diagnoses - secondary ICD10: Q54.9 Hypospadias, unspecified || id:UKB-b:4707	ZNF593 (Lung)	Wald ratio	1	-4.96e-06	5.55e-05	0.9287
cg07999371	xaRKFQ	UKB-b:6070	Diagnoses - secondary ICD10: Q54.0 Hypospadias, balanic || id:UKB-b:6070	ZNF593 (Lung)	Wald ratio	1	9.08e-05	4.53e-05	0.04518
cg07999371	vumOAI	UKB-b:2877	Diagnoses - secondary ICD10: Q54.1 Hypospadias, penile || id:UKB-b:2877	ZNF593 (Nerve Tibial)	Wald ratio	1	7.54e-06	1.69e-05	0.655
cg07999371	vumOAI	UKB-b:4707	Diagnoses - secondary ICD10: Q54.9 Hypospadias, unspecified || id:UKB-b:4707	ZNF593 (Nerve Tibial)	Wald ratio	1	-2.62e-05	3.33e-05	0.4315
cg07999371	vumOAI	UKB-b:6070	Diagnoses - secondary ICD10: Q54.0 Hypospadias, balanic || id:UKB-b:6070	ZNF593 (Nerve Tibial)	Wald ratio	1	5e-05	2.72e-05	0.06643
cg07999371	xyJF5X	UKB-b:2877	Diagnoses - secondary ICD10: Q54.1 Hypospadias, penile || id:UKB-b:2877	ZNF593 (Ovary)	Wald ratio	1	8.32e-06	2.08e-05	0.6885
cg07999371	xyJF5X	UKB-b:4707	Diagnoses - secondary ICD10: Q54.9 Hypospadias, unspecified || id:UKB-b:4707	ZNF593 (Ovary)	Wald ratio	1	-3.67e-06	4.1e-05	0.9287
cg07999371	xyJF5X	UKB-b:6070	Diagnoses - secondary ICD10: Q54.0 Hypospadias, balanic || id:UKB-b:6070	ZNF593 (Ovary)	Wald ratio	1	6.7e-05	3.35e-05	0.04518
cg07999371	ALAyqY	UKB-b:2877	Diagnoses - secondary ICD10: Q54.1 Hypospadias, penile || id:UKB-b:2877	ZNF593 (Pancreas)	Wald ratio	1	1.73e-05	2.02e-05	0.3917
cg07999371	ALAyqY	UKB-b:4707	Diagnoses - secondary ICD10: Q54.9 Hypospadias, unspecified || id:UKB-b:4707	ZNF593 (Pancreas)	Wald ratio	1	6.73e-05	3.99e-05	0.09162
cg07999371	ALAyqY	UKB-b:6070	Diagnoses - secondary ICD10: Q54.0 Hypospadias, balanic || id:UKB-b:6070	ZNF593 (Pancreas)	Wald ratio	1	5.11e-06	3.26e-05	0.8752
cg07999371	LoGdbG	UKB-b:2877	Diagnoses - secondary ICD10: Q54.1 Hypospadias, penile || id:UKB-b:2877	ZNF593 (Skin Not Sun Exposed Suprapubic)	Wald ratio	1	-6.29e-07	2.32e-05	0.9784
cg07999371	LoGdbG	UKB-b:4707	Diagnoses - secondary ICD10: Q54.9 Hypospadias, unspecified || id:UKB-b:4707	ZNF593 (Skin Not Sun Exposed Suprapubic)	Wald ratio	1	-8.54e-05	4.59e-05	0.06279
cg07999371	LoGdbG	UKB-b:6070	Diagnoses - secondary ICD10: Q54.0 Hypospadias, balanic || id:UKB-b:6070	ZNF593 (Skin Not Sun Exposed Suprapubic)	Wald ratio	1	3.34e-05	3.75e-05	0.3724
cg07999371	DLraka	UKB-b:2877	Diagnoses - secondary ICD10: Q54.1 Hypospadias, penile || id:UKB-b:2877	ZNF593 (Skin Sun Exposed Lower leg)	Wald ratio	1	1.21e-05	2.7e-05	0.655
cg07999371	DLraka	UKB-b:4707	Diagnoses - secondary ICD10: Q54.9 Hypospadias, unspecified || id:UKB-b:4707	ZNF593 (Skin Sun Exposed Lower leg)	Wald ratio	1	-4.2e-05	5.34e-05	0.4315
cg07999371	DLraka	UKB-b:6070	Diagnoses - secondary ICD10: Q54.0 Hypospadias, balanic || id:UKB-b:6070	ZNF593 (Skin Sun Exposed Lower leg)	Wald ratio	1	8e-05	4.36e-05	0.06643
cg07999371	EO06fa	UKB-b:2877	Diagnoses - secondary ICD10: Q54.1 Hypospadias, penile || id:UKB-b:2877	ZNF593 (Stomach)	Wald ratio	1	9.24e-06	2.3e-05	0.6885
cg07999371	EO06fa	UKB-b:4707	Diagnoses - secondary ICD10: Q54.9 Hypospadias, unspecified || id:UKB-b:4707	ZNF593 (Stomach)	Wald ratio	1	-4.07e-06	4.55e-05	0.9287
cg07999371	EO06fa	UKB-b:6070	Diagnoses - secondary ICD10: Q54.0 Hypospadias, balanic || id:UKB-b:6070	ZNF593 (Stomach)	Wald ratio	1	7.44e-05	3.72e-05	0.04518
cg07999371	teGHUL	UKB-b:2877	Diagnoses - secondary ICD10: Q54.1 Hypospadias, penile || id:UKB-b:2877	ZNF593 (Thyroid)	Wald ratio	1	9.03e-06	2.02e-05	0.655
cg07999371	teGHUL	UKB-b:4707	Diagnoses - secondary ICD10: Q54.9 Hypospadias, unspecified || id:UKB-b:4707	ZNF593 (Thyroid)	Wald ratio	1	-3.14e-05	3.99e-05	0.4315
cg07999371	teGHUL	UKB-b:6070	Diagnoses - secondary ICD10: Q54.0 Hypospadias, balanic || id:UKB-b:6070	ZNF593 (Thyroid)	Wald ratio	1	5.98e-05	3.26e-05	0.06643
cg07999371	lqVKiv	UKB-b:2877	Diagnoses - secondary ICD10: Q54.1 Hypospadias, penile || id:UKB-b:2877	ZNF593 (Uterus)	Wald ratio	1	6e-06	1.34e-05	0.655
cg07999371	lqVKiv	UKB-b:4707	Diagnoses - secondary ICD10: Q54.9 Hypospadias, unspecified || id:UKB-b:4707	ZNF593 (Uterus)	Wald ratio	1	-2.09e-05	2.65e-05	0.4315
cg07999371	lqVKiv	UKB-b:6070	Diagnoses - secondary ICD10: Q54.0 Hypospadias, balanic || id:UKB-b:6070	ZNF593 (Uterus)	Wald ratio	1	3.98e-05	2.17e-05	0.06643
cg07999371	LsTKG5	UKB-b:2877	Diagnoses - secondary ICD10: Q54.1 Hypospadias, penile || id:UKB-b:2877	ZNF683 (Testis)	Wald ratio	1	3.51e-05	5.07e-05	0.4888
cg07999371	LsTKG5	UKB-b:4707	Diagnoses - secondary ICD10: Q54.9 Hypospadias, unspecified || id:UKB-b:4707	ZNF683 (Testis)	Wald ratio	1	1.94e-05	0.0001002	0.8467
cg07999371	LsTKG5	UKB-b:6070	Diagnoses - secondary ICD10: Q54.0 Hypospadias, balanic || id:UKB-b:6070	ZNF683 (Testis)	Wald ratio	1	0.0001916	8.18e-05	0.01915
cg08539758	bu0pru	UKB-b:2877	Diagnoses - secondary ICD10: Q54.1 Hypospadias, penile || id:UKB-b:2877	CLTC (Heart Atrial Appendage)	Wald ratio	1	-5e-05	0.0002442	0.8379
cg08539758	bu0pru	UKB-b:4707	Diagnoses - secondary ICD10: Q54.9 Hypospadias, unspecified || id:UKB-b:4707	CLTC (Heart Atrial Appendage)	Wald ratio	1	-0.00022	0.0004823	0.6482
cg08539758	bu0pru	UKB-b:6070	Diagnoses - secondary ICD10: Q54.0 Hypospadias, balanic || id:UKB-b:6070	CLTC (Heart Atrial Appendage)	Wald ratio	1	-0.000116	0.0003938	0.7683
cg08539758	0Ckd61	UKB-b:2877	Diagnoses - secondary ICD10: Q54.1 Hypospadias, penile || id:UKB-b:2877	DHX40 (Adipose Subcutaneous)	Wald ratio	1	-1.13e-05	6.47e-05	0.8618
cg08539758	0Ckd61	UKB-b:4707	Diagnoses - secondary ICD10: Q54.9 Hypospadias, unspecified || id:UKB-b:4707	DHX40 (Adipose Subcutaneous)	Wald ratio	1	-0.0001684	0.0001278	0.1878
cg08539758	0Ckd61	UKB-b:6070	Diagnoses - secondary ICD10: Q54.0 Hypospadias, balanic || id:UKB-b:6070	DHX40 (Adipose Subcutaneous)	Wald ratio	1	0.0001043	0.0001044	0.3177
cg08539758	jxr6m6	UKB-b:2877	Diagnoses - secondary ICD10: Q54.1 Hypospadias, penile || id:UKB-b:2877	DHX40 (Brain Cerebellum)	Wald ratio	1	2e-05	2.48e-05	0.4185
cg08539758	jxr6m6	UKB-b:4707	Diagnoses - secondary ICD10: Q54.9 Hypospadias, unspecified || id:UKB-b:4707	DHX40 (Brain Cerebellum)	Wald ratio	1	1.87e-05	4.89e-05	0.7025
cg08539758	jxr6m6	UKB-b:6070	Diagnoses - secondary ICD10: Q54.0 Hypospadias, balanic || id:UKB-b:6070	DHX40 (Brain Cerebellum)	Wald ratio	1	-1.3e-05	3.99e-05	0.7444
cg08539758	5NmN8F	UKB-b:2877	Diagnoses - secondary ICD10: Q54.1 Hypospadias, penile || id:UKB-b:2877	DHX40 (Cells Transformed fibroblasts)	Wald ratio	1	-0.0001002	7.2e-05	0.1641
cg08539758	5NmN8F	UKB-b:4707	Diagnoses - secondary ICD10: Q54.9 Hypospadias, unspecified || id:UKB-b:4707	DHX40 (Cells Transformed fibroblasts)	Wald ratio	1	-7.07e-05	0.0001423	0.619
cg08539758	5NmN8F	UKB-b:6070	Diagnoses - secondary ICD10: Q54.0 Hypospadias, balanic || id:UKB-b:6070	DHX40 (Cells Transformed fibroblasts)	Wald ratio	1	-0.000136	0.0001162	0.2416
cg08539758	QeA1Hc	UKB-b:2877	Diagnoses - secondary ICD10: Q54.1 Hypospadias, penile || id:UKB-b:2877	DHX40 (Esophagus Mucosa)	Wald ratio	1	4.11e-05	4.16e-05	0.3233
cg08539758	QeA1Hc	UKB-b:4707	Diagnoses - secondary ICD10: Q54.9 Hypospadias, unspecified || id:UKB-b:4707	DHX40 (Esophagus Mucosa)	Wald ratio	1	3.58e-05	8.22e-05	0.6631
cg08539758	QeA1Hc	UKB-b:6070	Diagnoses - secondary ICD10: Q54.0 Hypospadias, balanic || id:UKB-b:6070	DHX40 (Esophagus Mucosa)	Wald ratio	1	2.49e-06	6.71e-05	0.9704
cg08539758	q5kND9	UKB-b:2877	Diagnoses - secondary ICD10: Q54.1 Hypospadias, penile || id:UKB-b:2877	DHX40 (Esophagus Muscularis)	Wald ratio	1	5.05e-05	6.25e-05	0.4185
cg08539758	q5kND9	UKB-b:4707	Diagnoses - secondary ICD10: Q54.9 Hypospadias, unspecified || id:UKB-b:4707	DHX40 (Esophagus Muscularis)	Wald ratio	1	4.71e-05	0.0001233	0.7025
cg08539758	q5kND9	UKB-b:6070	Diagnoses - secondary ICD10: Q54.0 Hypospadias, balanic || id:UKB-b:6070	DHX40 (Esophagus Muscularis)	Wald ratio	1	-3.28e-05	0.0001007	0.7444
cg08539758	saY6CE	UKB-b:2877	Diagnoses - secondary ICD10: Q54.1 Hypospadias, penile || id:UKB-b:2877	DHX40 (Lung)	Wald ratio	1	5.89e-05	5.82e-05	0.3117
cg08539758	saY6CE	UKB-b:4707	Diagnoses - secondary ICD10: Q54.9 Hypospadias, unspecified || id:UKB-b:4707	DHX40 (Lung)	Wald ratio	1	2.95e-05	0.0001149	0.7974
cg08539758	saY6CE	UKB-b:6070	Diagnoses - secondary ICD10: Q54.0 Hypospadias, balanic || id:UKB-b:6070	DHX40 (Lung)	Wald ratio	1	3.1e-05	9.38e-05	0.7412
cg08539758	decFeZ	UKB-b:2877	Diagnoses - secondary ICD10: Q54.1 Hypospadias, penile || id:UKB-b:2877	DHX40 (Skin Sun Exposed Lower leg)	Wald ratio	1	6.4e-05	6.79e-05	0.3462
cg08539758	decFeZ	UKB-b:4707	Diagnoses - secondary ICD10: Q54.9 Hypospadias, unspecified || id:UKB-b:4707	DHX40 (Skin Sun Exposed Lower leg)	Wald ratio	1	4.68e-05	0.0001341	0.7269
cg08539758	decFeZ	UKB-b:6070	Diagnoses - secondary ICD10: Q54.0 Hypospadias, balanic || id:UKB-b:6070	DHX40 (Skin Sun Exposed Lower leg)	Wald ratio	1	-2.73e-06	0.0001095	0.9801
cg08539758	zY8XB9	UKB-b:2877	Diagnoses - secondary ICD10: Q54.1 Hypospadias, penile || id:UKB-b:2877	DHX40 (Thyroid)	Wald ratio	1	3.42e-05	4.23e-05	0.4185
cg08539758	zY8XB9	UKB-b:4707	Diagnoses - secondary ICD10: Q54.9 Hypospadias, unspecified || id:UKB-b:4707	DHX40 (Thyroid)	Wald ratio	1	3.19e-05	8.35e-05	0.7025
cg08539758	zY8XB9	UKB-b:6070	Diagnoses - secondary ICD10: Q54.0 Hypospadias, balanic || id:UKB-b:6070	DHX40 (Thyroid)	Wald ratio	1	-2.22e-05	6.82e-05	0.7444
cg08539758	R9ZP14	UKB-b:2877	Diagnoses - secondary ICD10: Q54.1 Hypospadias, penile || id:UKB-b:2877	DHX40 (Whole Blood)	Wald ratio	1	4.91e-05	9.38e-05	0.6008
cg08539758	R9ZP14	UKB-b:4707	Diagnoses - secondary ICD10: Q54.9 Hypospadias, unspecified || id:UKB-b:4707	DHX40 (Whole Blood)	Wald ratio	1	1.97e-05	0.0001851	0.9153
cg08539758	R9ZP14	UKB-b:6070	Diagnoses - secondary ICD10: Q54.0 Hypospadias, balanic || id:UKB-b:6070	DHX40 (Whole Blood)	Wald ratio	1	-2.73e-05	0.0001512	0.8568
cg08539758	LpwceK	UKB-b:2877	Diagnoses - secondary ICD10: Q54.1 Hypospadias, penile || id:UKB-b:2877	GDPD1 (Breast Mammary Tissue)	Wald ratio	1	-3.34e-05	3.54e-05	0.3457
cg08539758	LpwceK	UKB-b:4707	Diagnoses - secondary ICD10: Q54.9 Hypospadias, unspecified || id:UKB-b:4707	GDPD1 (Breast Mammary Tissue)	Wald ratio	1	-2.45e-05	6.99e-05	0.7258
cg08539758	LpwceK	UKB-b:6070	Diagnoses - secondary ICD10: Q54.0 Hypospadias, balanic || id:UKB-b:6070	GDPD1 (Breast Mammary Tissue)	Wald ratio	1	1.38e-06	5.71e-05	0.9808
cg08539758	0f8s71	UKB-b:2877	Diagnoses - secondary ICD10: Q54.1 Hypospadias, penile || id:UKB-b:2877	GDPD1 (Nerve Tibial)	Wald ratio	1	-7.33e-05	4.6e-05	0.1113
cg08539758	0f8s71	UKB-b:4707	Diagnoses - secondary ICD10: Q54.9 Hypospadias, unspecified || id:UKB-b:4707	GDPD1 (Nerve Tibial)	Wald ratio	1	2.88e-05	9.09e-05	0.7517
cg08539758	0f8s71	UKB-b:6070	Diagnoses - secondary ICD10: Q54.0 Hypospadias, balanic || id:UKB-b:6070	GDPD1 (Nerve Tibial)	Wald ratio	1	1.23e-05	7.42e-05	0.868
cg08539758	JSzNvm	UKB-b:2877	Diagnoses - secondary ICD10: Q54.1 Hypospadias, penile || id:UKB-b:2877	GDPD1 (Skin Sun Exposed Lower leg)	Wald ratio	1	8.41e-05	4.56e-05	0.06502
cg08539758	JSzNvm	UKB-b:4707	Diagnoses - secondary ICD10: Q54.9 Hypospadias, unspecified || id:UKB-b:4707	GDPD1 (Skin Sun Exposed Lower leg)	Wald ratio	1	7.27e-05	9.01e-05	0.4194
cg08539758	JSzNvm	UKB-b:6070	Diagnoses - secondary ICD10: Q54.0 Hypospadias, balanic || id:UKB-b:6070	GDPD1 (Skin Sun Exposed Lower leg)	Wald ratio	1	4.6e-05	7.35e-05	0.5317
cg08539758	cSpPQ5	UKB-b:2877	Diagnoses - secondary ICD10: Q54.1 Hypospadias, penile || id:UKB-b:2877	GDPD1 (Whole Blood)	Wald ratio	1	4.53e-05	3.47e-05	0.1913
cg08539758	cSpPQ5	UKB-b:4707	Diagnoses - secondary ICD10: Q54.9 Hypospadias, unspecified || id:UKB-b:4707	GDPD1 (Whole Blood)	Wald ratio	1	5.9e-05	6.85e-05	0.389
cg08539758	cSpPQ5	UKB-b:6070	Diagnoses - secondary ICD10: Q54.0 Hypospadias, balanic || id:UKB-b:6070	GDPD1 (Whole Blood)	Wald ratio	1	-3.08e-05	5.59e-05	0.5815
cg08539758	xiUeY0	UKB-b:2877	Diagnoses - secondary ICD10: Q54.1 Hypospadias, penile || id:UKB-b:2877	HEATR6 (Adipose Subcutaneous)	Wald ratio	1	3.1e-05	3.18e-05	0.3293
cg08539758	xiUeY0	UKB-b:4707	Diagnoses - secondary ICD10: Q54.9 Hypospadias, unspecified || id:UKB-b:4707	HEATR6 (Adipose Subcutaneous)	Wald ratio	1	5.21e-05	6.28e-05	0.4063
cg08539758	xiUeY0	UKB-b:6070	Diagnoses - secondary ICD10: Q54.0 Hypospadias, balanic || id:UKB-b:6070	HEATR6 (Adipose Subcutaneous)	Wald ratio	1	1.1e-05	5.13e-05	0.8302
cg08539758	GluTOJ	UKB-b:2877	Diagnoses - secondary ICD10: Q54.1 Hypospadias, penile || id:UKB-b:2877	HEATR6 (Adipose Visceral Omentum)	Wald ratio	1	5.08e-05	3.74e-05	0.1735
cg08539758	GluTOJ	UKB-b:4707	Diagnoses - secondary ICD10: Q54.9 Hypospadias, unspecified || id:UKB-b:4707	HEATR6 (Adipose Visceral Omentum)	Wald ratio	1	0.0001241	7.38e-05	0.09252
cg08539758	GluTOJ	UKB-b:6070	Diagnoses - secondary ICD10: Q54.0 Hypospadias, balanic || id:UKB-b:6070	HEATR6 (Adipose Visceral Omentum)	Wald ratio	1	8.51e-05	6.02e-05	0.1577
cg08539758	B0BCFU	UKB-b:2877	Diagnoses - secondary ICD10: Q54.1 Hypospadias, penile || id:UKB-b:2877	HEATR6 (Artery Aorta)	Wald ratio	1	4.38e-05	2.44e-05	0.07227
cg08539758	B0BCFU	UKB-b:4707	Diagnoses - secondary ICD10: Q54.9 Hypospadias, unspecified || id:UKB-b:4707	HEATR6 (Artery Aorta)	Wald ratio	1	0.0001148	4.82e-05	0.01715
cg08539758	B0BCFU	UKB-b:6070	Diagnoses - secondary ICD10: Q54.0 Hypospadias, balanic || id:UKB-b:6070	HEATR6 (Artery Aorta)	Wald ratio	1	7.71e-05	3.93e-05	0.04987
cg08539758	VxxrKa	UKB-b:2877	Diagnoses - secondary ICD10: Q54.1 Hypospadias, penile || id:UKB-b:2877	HEATR6 (Artery Tibial)	Wald ratio	1	6.23e-05	3.97e-05	0.1165
cg08539758	VxxrKa	UKB-b:4707	Diagnoses - secondary ICD10: Q54.9 Hypospadias, unspecified || id:UKB-b:4707	HEATR6 (Artery Tibial)	Wald ratio	1	0.0002055	7.84e-05	0.008739
cg08539758	VxxrKa	UKB-b:6070	Diagnoses - secondary ICD10: Q54.0 Hypospadias, balanic || id:UKB-b:6070	HEATR6 (Artery Tibial)	Wald ratio	1	0.0001058	6.4e-05	0.09818
cg08539758	BEElC9	UKB-b:2877	Diagnoses - secondary ICD10: Q54.1 Hypospadias, penile || id:UKB-b:2877	HEATR6 (Brain Cerebellar Hemisphere)	Wald ratio	1	4.7e-05	2.43e-05	0.05308
cg08539758	BEElC9	UKB-b:4707	Diagnoses - secondary ICD10: Q54.9 Hypospadias, unspecified || id:UKB-b:4707	HEATR6 (Brain Cerebellar Hemisphere)	Wald ratio	1	2.11e-05	4.8e-05	0.6601
cg08539758	BEElC9	UKB-b:6070	Diagnoses - secondary ICD10: Q54.0 Hypospadias, balanic || id:UKB-b:6070	HEATR6 (Brain Cerebellar Hemisphere)	Wald ratio	1	-1.66e-05	3.92e-05	0.6722
cg08539758	b7cHLS	UKB-b:2877	Diagnoses - secondary ICD10: Q54.1 Hypospadias, penile || id:UKB-b:2877	HEATR6 (Brain Cerebellum)	Wald ratio	1	1.39e-05	2.87e-05	0.6272
cg08539758	b7cHLS	UKB-b:4707	Diagnoses - secondary ICD10: Q54.9 Hypospadias, unspecified || id:UKB-b:4707	HEATR6 (Brain Cerebellum)	Wald ratio	1	3.42e-05	5.66e-05	0.5459
cg08539758	b7cHLS	UKB-b:6070	Diagnoses - secondary ICD10: Q54.0 Hypospadias, balanic || id:UKB-b:6070	HEATR6 (Brain Cerebellum)	Wald ratio	1	3.28e-05	4.62e-05	0.478
cg08539758	pZiiI5	UKB-b:2877	Diagnoses - secondary ICD10: Q54.1 Hypospadias, penile || id:UKB-b:2877	HEATR6 (Breast Mammary Tissue)	Wald ratio	1	2.01e-05	2.06e-05	0.3293
cg08539758	pZiiI5	UKB-b:4707	Diagnoses - secondary ICD10: Q54.9 Hypospadias, unspecified || id:UKB-b:4707	HEATR6 (Breast Mammary Tissue)	Wald ratio	1	3.38e-05	4.07e-05	0.4063
cg08539758	pZiiI5	UKB-b:6070	Diagnoses - secondary ICD10: Q54.0 Hypospadias, balanic || id:UKB-b:6070	HEATR6 (Breast Mammary Tissue)	Wald ratio	1	7.12e-06	3.32e-05	0.8302
cg08539758	ydSHFv	UKB-b:2877	Diagnoses - secondary ICD10: Q54.1 Hypospadias, penile || id:UKB-b:2877	HEATR6 (Cells EBV-transformed lymphocytes)	Wald ratio	1	1.15e-05	1.17e-05	0.3294
cg08539758	ydSHFv	UKB-b:4707	Diagnoses - secondary ICD10: Q54.9 Hypospadias, unspecified || id:UKB-b:4707	HEATR6 (Cells EBV-transformed lymphocytes)	Wald ratio	1	1.92e-05	2.32e-05	0.4065
cg08539758	ydSHFv	UKB-b:6070	Diagnoses - secondary ICD10: Q54.0 Hypospadias, balanic || id:UKB-b:6070	HEATR6 (Cells EBV-transformed lymphocytes)	Wald ratio	1	4.05e-06	1.89e-05	0.8305
cg08539758	fplhRZ	UKB-b:2877	Diagnoses - secondary ICD10: Q54.1 Hypospadias, penile || id:UKB-b:2877	HEATR6 (Cells Transformed fibroblasts)	Wald ratio	1	3.1e-05	3.18e-05	0.3293
cg08539758	fplhRZ	UKB-b:4707	Diagnoses - secondary ICD10: Q54.9 Hypospadias, unspecified || id:UKB-b:4707	HEATR6 (Cells Transformed fibroblasts)	Wald ratio	1	5.21e-05	6.27e-05	0.4063
cg08539758	fplhRZ	UKB-b:6070	Diagnoses - secondary ICD10: Q54.0 Hypospadias, balanic || id:UKB-b:6070	HEATR6 (Cells Transformed fibroblasts)	Wald ratio	1	1.1e-05	5.12e-05	0.8302
cg08539758	2lt99X	UKB-b:2877	Diagnoses - secondary ICD10: Q54.1 Hypospadias, penile || id:UKB-b:2877	HEATR6 (Colon Transverse)	Wald ratio	1	3.34e-05	3.47e-05	0.3363
cg08539758	2lt99X	UKB-b:4707	Diagnoses - secondary ICD10: Q54.9 Hypospadias, unspecified || id:UKB-b:4707	HEATR6 (Colon Transverse)	Wald ratio	1	5.64e-05	6.85e-05	0.4104
cg08539758	2lt99X	UKB-b:6070	Diagnoses - secondary ICD10: Q54.0 Hypospadias, balanic || id:UKB-b:6070	HEATR6 (Colon Transverse)	Wald ratio	1	1.19e-05	5.59e-05	0.8316
cg08539758	y4Zxtd	UKB-b:2877	Diagnoses - secondary ICD10: Q54.1 Hypospadias, penile || id:UKB-b:2877	HEATR6 (Esophagus Mucosa)	Wald ratio	1	1.95e-05	2e-05	0.3294
cg08539758	y4Zxtd	UKB-b:4707	Diagnoses - secondary ICD10: Q54.9 Hypospadias, unspecified || id:UKB-b:4707	HEATR6 (Esophagus Mucosa)	Wald ratio	1	3.27e-05	3.94e-05	0.4065
cg08539758	y4Zxtd	UKB-b:6070	Diagnoses - secondary ICD10: Q54.0 Hypospadias, balanic || id:UKB-b:6070	HEATR6 (Esophagus Mucosa)	Wald ratio	1	6.89e-06	3.22e-05	0.8305
cg08539758	0Ajbxi	UKB-b:2877	Diagnoses - secondary ICD10: Q54.1 Hypospadias, penile || id:UKB-b:2877	HEATR6 (Heart Left Ventricle)	Wald ratio	1	3.51e-05	3.65e-05	0.3363
cg08539758	0Ajbxi	UKB-b:4707	Diagnoses - secondary ICD10: Q54.9 Hypospadias, unspecified || id:UKB-b:4707	HEATR6 (Heart Left Ventricle)	Wald ratio	1	5.93e-05	7.21e-05	0.4104
cg08539758	0Ajbxi	UKB-b:6070	Diagnoses - secondary ICD10: Q54.0 Hypospadias, balanic || id:UKB-b:6070	HEATR6 (Heart Left Ventricle)	Wald ratio	1	1.25e-05	5.89e-05	0.8316
cg08539758	8ZVIcd	UKB-b:2877	Diagnoses - secondary ICD10: Q54.1 Hypospadias, penile || id:UKB-b:2877	HEATR6 (Liver)	Wald ratio	1	2.28e-05	2.34e-05	0.3294
cg08539758	8ZVIcd	UKB-b:4707	Diagnoses - secondary ICD10: Q54.9 Hypospadias, unspecified || id:UKB-b:4707	HEATR6 (Liver)	Wald ratio	1	3.83e-05	4.61e-05	0.4065
cg08539758	8ZVIcd	UKB-b:6070	Diagnoses - secondary ICD10: Q54.0 Hypospadias, balanic || id:UKB-b:6070	HEATR6 (Liver)	Wald ratio	1	8.06e-06	3.77e-05	0.8305
cg08539758	f6mEWp	UKB-b:2877	Diagnoses - secondary ICD10: Q54.1 Hypospadias, penile || id:UKB-b:2877	HEATR6 (Lung)	Wald ratio	1	3.28e-05	3.37e-05	0.3295
cg08539758	f6mEWp	UKB-b:4707	Diagnoses - secondary ICD10: Q54.9 Hypospadias, unspecified || id:UKB-b:4707	HEATR6 (Lung)	Wald ratio	1	5.52e-05	6.65e-05	0.4066
cg08539758	f6mEWp	UKB-b:6070	Diagnoses - secondary ICD10: Q54.0 Hypospadias, balanic || id:UKB-b:6070	HEATR6 (Lung)	Wald ratio	1	1.16e-05	5.43e-05	0.8306
cg08539758	Nnzl5B	UKB-b:2877	Diagnoses - secondary ICD10: Q54.1 Hypospadias, penile || id:UKB-b:2877	HEATR6 (Muscle Skeletal)	Wald ratio	1	3.99e-05	4.1e-05	0.3294
cg08539758	Nnzl5B	UKB-b:4707	Diagnoses - secondary ICD10: Q54.9 Hypospadias, unspecified || id:UKB-b:4707	HEATR6 (Muscle Skeletal)	Wald ratio	1	6.71e-05	8.09e-05	0.4065
cg08539758	Nnzl5B	UKB-b:6070	Diagnoses - secondary ICD10: Q54.0 Hypospadias, balanic || id:UKB-b:6070	HEATR6 (Muscle Skeletal)	Wald ratio	1	1.41e-05	6.6e-05	0.8305
cg08539758	eOrbSs	UKB-b:2877	Diagnoses - secondary ICD10: Q54.1 Hypospadias, penile || id:UKB-b:2877	HEATR6 (Nerve Tibial)	Wald ratio	1	2.28e-05	2.35e-05	0.3303
cg08539758	eOrbSs	UKB-b:4707	Diagnoses - secondary ICD10: Q54.9 Hypospadias, unspecified || id:UKB-b:4707	HEATR6 (Nerve Tibial)	Wald ratio	1	3.83e-05	4.63e-05	0.4087
cg08539758	eOrbSs	UKB-b:6070	Diagnoses - secondary ICD10: Q54.0 Hypospadias, balanic || id:UKB-b:6070	HEATR6 (Nerve Tibial)	Wald ratio	1	8.03e-06	3.78e-05	0.8318
cg08539758	FdqLZF	UKB-b:2877	Diagnoses - secondary ICD10: Q54.1 Hypospadias, penile || id:UKB-b:2877	HEATR6 (Pancreas)	Wald ratio	1	2.14e-05	2.19e-05	0.3295
cg08539758	FdqLZF	UKB-b:4707	Diagnoses - secondary ICD10: Q54.9 Hypospadias, unspecified || id:UKB-b:4707	HEATR6 (Pancreas)	Wald ratio	1	3.59e-05	4.33e-05	0.4066
cg08539758	FdqLZF	UKB-b:6070	Diagnoses - secondary ICD10: Q54.0 Hypospadias, balanic || id:UKB-b:6070	HEATR6 (Pancreas)	Wald ratio	1	7.57e-06	3.54e-05	0.8306
cg08539758	2TUWKw	UKB-b:2877	Diagnoses - secondary ICD10: Q54.1 Hypospadias, penile || id:UKB-b:2877	HEATR6 (Pituitary)	Wald ratio	1	7.87e-06	1.56e-05	0.6128
cg08539758	2TUWKw	UKB-b:4707	Diagnoses - secondary ICD10: Q54.9 Hypospadias, unspecified || id:UKB-b:4707	HEATR6 (Pituitary)	Wald ratio	1	6.14e-05	3.07e-05	0.04562
cg08539758	2TUWKw	UKB-b:6070	Diagnoses - secondary ICD10: Q54.0 Hypospadias, balanic || id:UKB-b:6070	HEATR6 (Pituitary)	Wald ratio	1	3.22e-05	2.51e-05	0.1986
cg08539758	WI4SxW	UKB-b:2877	Diagnoses - secondary ICD10: Q54.1 Hypospadias, penile || id:UKB-b:2877	HEATR6 (Skin Sun Exposed Lower leg)	Wald ratio	1	2.69e-05	2.76e-05	0.3293
cg08539758	WI4SxW	UKB-b:4707	Diagnoses - secondary ICD10: Q54.9 Hypospadias, unspecified || id:UKB-b:4707	HEATR6 (Skin Sun Exposed Lower leg)	Wald ratio	1	4.52e-05	5.44e-05	0.4063
cg08539758	WI4SxW	UKB-b:6070	Diagnoses - secondary ICD10: Q54.0 Hypospadias, balanic || id:UKB-b:6070	HEATR6 (Skin Sun Exposed Lower leg)	Wald ratio	1	9.53e-06	4.44e-05	0.8302
cg08539758	3jZDHa	UKB-b:2877	Diagnoses - secondary ICD10: Q54.1 Hypospadias, penile || id:UKB-b:2877	HEATR6 (Spleen)	Wald ratio	1	1.95e-05	2e-05	0.3293
cg08539758	3jZDHa	UKB-b:4707	Diagnoses - secondary ICD10: Q54.9 Hypospadias, unspecified || id:UKB-b:4707	HEATR6 (Spleen)	Wald ratio	1	3.28e-05	3.95e-05	0.4063
cg08539758	3jZDHa	UKB-b:6070	Diagnoses - secondary ICD10: Q54.0 Hypospadias, balanic || id:UKB-b:6070	HEATR6 (Spleen)	Wald ratio	1	6.91e-06	3.22e-05	0.8302
cg08539758	5BE9Tg	UKB-b:2877	Diagnoses - secondary ICD10: Q54.1 Hypospadias, penile || id:UKB-b:2877	HEATR6 (Stomach)	Wald ratio	1	2.86e-05	2.94e-05	0.3295
cg08539758	5BE9Tg	UKB-b:4707	Diagnoses - secondary ICD10: Q54.9 Hypospadias, unspecified || id:UKB-b:4707	HEATR6 (Stomach)	Wald ratio	1	4.81e-05	5.8e-05	0.4066
cg08539758	5BE9Tg	UKB-b:6070	Diagnoses - secondary ICD10: Q54.0 Hypospadias, balanic || id:UKB-b:6070	HEATR6 (Stomach)	Wald ratio	1	1.01e-05	4.73e-05	0.8306
cg08539758	sb1qmE	UKB-b:2877	Diagnoses - secondary ICD10: Q54.1 Hypospadias, penile || id:UKB-b:2877	HEATR6 (Testis)	Wald ratio	1	5.26e-05	3.48e-05	0.1311
cg08539758	sb1qmE	UKB-b:4707	Diagnoses - secondary ICD10: Q54.9 Hypospadias, unspecified || id:UKB-b:4707	HEATR6 (Testis)	Wald ratio	1	0.0001749	6.88e-05	0.01101
cg08539758	sb1qmE	UKB-b:6070	Diagnoses - secondary ICD10: Q54.0 Hypospadias, balanic || id:UKB-b:6070	HEATR6 (Testis)	Wald ratio	1	0.0001083	5.62e-05	0.05383
cg08539758	gc873f	UKB-b:2877	Diagnoses - secondary ICD10: Q54.1 Hypospadias, penile || id:UKB-b:2877	HEATR6 (Thyroid)	Wald ratio	1	2.48e-05	2.58e-05	0.3363
cg08539758	gc873f	UKB-b:4707	Diagnoses - secondary ICD10: Q54.9 Hypospadias, unspecified || id:UKB-b:4707	HEATR6 (Thyroid)	Wald ratio	1	4.19e-05	5.09e-05	0.4104
cg08539758	gc873f	UKB-b:6070	Diagnoses - secondary ICD10: Q54.0 Hypospadias, balanic || id:UKB-b:6070	HEATR6 (Thyroid)	Wald ratio	1	8.84e-06	4.16e-05	0.8316
cg08539758	wmYlNi	UKB-b:2877	Diagnoses - secondary ICD10: Q54.1 Hypospadias, penile || id:UKB-b:2877	PRR11 (Esophagus Mucosa)	Wald ratio	1	-6.03e-05	7.55e-05	0.4245
cg08539758	wmYlNi	UKB-b:4707	Diagnoses - secondary ICD10: Q54.9 Hypospadias, unspecified || id:UKB-b:4707	PRR11 (Esophagus Mucosa)	Wald ratio	1	6.68e-05	0.0001491	0.6543
cg08539758	wmYlNi	UKB-b:6070	Diagnoses - secondary ICD10: Q54.0 Hypospadias, balanic || id:UKB-b:6070	PRR11 (Esophagus Mucosa)	Wald ratio	1	-8.8e-05	0.0001218	0.47
cg08539758	5HNluB	UKB-b:2877	Diagnoses - secondary ICD10: Q54.1 Hypospadias, penile || id:UKB-b:2877	PTRH2 (Cells Transformed fibroblasts)	Wald ratio	1	-8.53e-05	9.98e-05	0.393
cg08539758	5HNluB	UKB-b:4707	Diagnoses - secondary ICD10: Q54.9 Hypospadias, unspecified || id:UKB-b:4707	PTRH2 (Cells Transformed fibroblasts)	Wald ratio	1	1.96e-05	0.0001971	0.9206
cg08539758	5HNluB	UKB-b:6070	Diagnoses - secondary ICD10: Q54.0 Hypospadias, balanic || id:UKB-b:6070	PTRH2 (Cells Transformed fibroblasts)	Wald ratio	1	-2.35e-05	0.0001609	0.8841
cg08539758	MJanYR	UKB-b:2877	Diagnoses - secondary ICD10: Q54.1 Hypospadias, penile || id:UKB-b:2877	PTRH2 (Muscle Skeletal)	Wald ratio	1	-1.78e-05	7.5e-05	0.8122
cg08539758	MJanYR	UKB-b:4707	Diagnoses - secondary ICD10: Q54.9 Hypospadias, unspecified || id:UKB-b:4707	PTRH2 (Muscle Skeletal)	Wald ratio	1	0.0002205	0.0001481	0.1365
cg08539758	MJanYR	UKB-b:6070	Diagnoses - secondary ICD10: Q54.0 Hypospadias, balanic || id:UKB-b:6070	PTRH2 (Muscle Skeletal)	Wald ratio	1	-0.0002177	0.0001209	0.07185
cg08539758	8WdNa7	UKB-b:2877	Diagnoses - secondary ICD10: Q54.1 Hypospadias, penile || id:UKB-b:2877	RNFT1 (Artery Aorta)	Wald ratio	1	3.17e-05	4.47e-05	0.4784
cg08539758	8WdNa7	UKB-b:4707	Diagnoses - secondary ICD10: Q54.9 Hypospadias, unspecified || id:UKB-b:4707	RNFT1 (Artery Aorta)	Wald ratio	1	-1.04e-05	8.83e-05	0.9066
cg08539758	8WdNa7	UKB-b:6070	Diagnoses - secondary ICD10: Q54.0 Hypospadias, balanic || id:UKB-b:6070	RNFT1 (Artery Aorta)	Wald ratio	1	7.93e-05	7.21e-05	0.2713
cg08539758	ifbZ5R	UKB-b:2877	Diagnoses - secondary ICD10: Q54.1 Hypospadias, penile || id:UKB-b:2877	RNFT1 (Artery Tibial)	Wald ratio	1	-3.73e-05	3.72e-05	0.3155
cg08539758	ifbZ5R	UKB-b:4707	Diagnoses - secondary ICD10: Q54.9 Hypospadias, unspecified || id:UKB-b:4707	RNFT1 (Artery Tibial)	Wald ratio	1	5.13e-05	7.35e-05	0.4853
cg08539758	ifbZ5R	UKB-b:6070	Diagnoses - secondary ICD10: Q54.0 Hypospadias, balanic || id:UKB-b:6070	RNFT1 (Artery Tibial)	Wald ratio	1	5.94e-05	6e-05	0.322
cg08539758	jZj38Q	UKB-b:2877	Diagnoses - secondary ICD10: Q54.1 Hypospadias, penile || id:UKB-b:2877	RNFT1 (Cells EBV-transformed lymphocytes)	Wald ratio	1	-3.13e-05	1.82e-05	0.0866
cg08539758	jZj38Q	UKB-b:4707	Diagnoses - secondary ICD10: Q54.9 Hypospadias, unspecified || id:UKB-b:4707	RNFT1 (Cells EBV-transformed lymphocytes)	Wald ratio	1	-1.7e-05	3.6e-05	0.6377
cg08539758	jZj38Q	UKB-b:6070	Diagnoses - secondary ICD10: Q54.0 Hypospadias, balanic || id:UKB-b:6070	RNFT1 (Cells EBV-transformed lymphocytes)	Wald ratio	1	3.35e-05	2.94e-05	0.2551
cg08539758	4o91pY	UKB-b:2877	Diagnoses - secondary ICD10: Q54.1 Hypospadias, penile || id:UKB-b:2877	RNFT1 (Esophagus Muscularis)	Wald ratio	1	-1.59e-05	3.21e-05	0.6205
cg08539758	4o91pY	UKB-b:4707	Diagnoses - secondary ICD10: Q54.9 Hypospadias, unspecified || id:UKB-b:4707	RNFT1 (Esophagus Muscularis)	Wald ratio	1	2.89e-05	6.34e-05	0.6482
cg08539758	4o91pY	UKB-b:6070	Diagnoses - secondary ICD10: Q54.0 Hypospadias, balanic || id:UKB-b:6070	RNFT1 (Esophagus Muscularis)	Wald ratio	1	-5.27e-05	5.18e-05	0.3094
cg08539758	Ak4Gtb	UKB-b:2877	Diagnoses - secondary ICD10: Q54.1 Hypospadias, penile || id:UKB-b:2877	RNFT1 (Liver)	Wald ratio	1	-3.75e-05	1.74e-05	0.03124
cg08539758	Ak4Gtb	UKB-b:4707	Diagnoses - secondary ICD10: Q54.9 Hypospadias, unspecified || id:UKB-b:4707	RNFT1 (Liver)	Wald ratio	1	-2.2e-06	3.43e-05	0.9489
cg08539758	Ak4Gtb	UKB-b:6070	Diagnoses - secondary ICD10: Q54.0 Hypospadias, balanic || id:UKB-b:6070	RNFT1 (Liver)	Wald ratio	1	1.99e-05	2.8e-05	0.4781
cg08539758	OfpjWJ	UKB-b:2877	Diagnoses - secondary ICD10: Q54.1 Hypospadias, penile || id:UKB-b:2877	RNFT1 (Nerve Tibial)	Wald ratio	1	-4e-05	3.75e-05	0.2869
cg08539758	OfpjWJ	UKB-b:4707	Diagnoses - secondary ICD10: Q54.9 Hypospadias, unspecified || id:UKB-b:4707	RNFT1 (Nerve Tibial)	Wald ratio	1	5.03e-05	7.41e-05	0.4977
cg08539758	OfpjWJ	UKB-b:6070	Diagnoses - secondary ICD10: Q54.0 Hypospadias, balanic || id:UKB-b:6070	RNFT1 (Nerve Tibial)	Wald ratio	1	3.83e-05	6.05e-05	0.5267
cg08539758	yn7yxx	UKB-b:2877	Diagnoses - secondary ICD10: Q54.1 Hypospadias, penile || id:UKB-b:2877	RNFT1 (Pancreas)	Wald ratio	1	-1.2e-05	3.64e-05	0.7412
cg08539758	yn7yxx	UKB-b:4707	Diagnoses - secondary ICD10: Q54.9 Hypospadias, unspecified || id:UKB-b:4707	RNFT1 (Pancreas)	Wald ratio	1	3.52e-05	7.18e-05	0.6235
cg08539758	yn7yxx	UKB-b:6070	Diagnoses - secondary ICD10: Q54.0 Hypospadias, balanic || id:UKB-b:6070	RNFT1 (Pancreas)	Wald ratio	1	-5.12e-05	5.86e-05	0.3823
cg08539758	I2didi	UKB-b:2877	Diagnoses - secondary ICD10: Q54.1 Hypospadias, penile || id:UKB-b:2877	RNFT1 (Whole Blood)	Wald ratio	1	6.79e-05	9.94e-05	0.4947
cg08539758	I2didi	UKB-b:4707	Diagnoses - secondary ICD10: Q54.9 Hypospadias, unspecified || id:UKB-b:4707	RNFT1 (Whole Blood)	Wald ratio	1	0.000226	0.0001963	0.2496
cg08539758	I2didi	UKB-b:6070	Diagnoses - secondary ICD10: Q54.0 Hypospadias, balanic || id:UKB-b:6070	RNFT1 (Whole Blood)	Wald ratio	1	2.52e-05	0.0001603	0.8752
cg08539758	l9xIlk	UKB-b:2877	Diagnoses - secondary ICD10: Q54.1 Hypospadias, penile || id:UKB-b:2877	RPS6KB1 (Adipose Subcutaneous)	Wald ratio	1	5.47e-05	7.67e-05	0.476
cg08539758	l9xIlk	UKB-b:4707	Diagnoses - secondary ICD10: Q54.9 Hypospadias, unspecified || id:UKB-b:4707	RPS6KB1 (Adipose Subcutaneous)	Wald ratio	1	0.0002096	0.0001515	0.1665
cg08539758	l9xIlk	UKB-b:6070	Diagnoses - secondary ICD10: Q54.0 Hypospadias, balanic || id:UKB-b:6070	RPS6KB1 (Adipose Subcutaneous)	Wald ratio	1	-7.65e-05	0.0001237	0.5364
cg08539758	qJNFob	UKB-b:2877	Diagnoses - secondary ICD10: Q54.1 Hypospadias, penile || id:UKB-b:2877	RPS6KB1 (Artery Tibial)	Wald ratio	1	-7.33e-05	6.54e-05	0.2624
cg08539758	qJNFob	UKB-b:4707	Diagnoses - secondary ICD10: Q54.9 Hypospadias, unspecified || id:UKB-b:4707	RPS6KB1 (Artery Tibial)	Wald ratio	1	-0.0001804	0.0001292	0.1626
cg08539758	qJNFob	UKB-b:6070	Diagnoses - secondary ICD10: Q54.0 Hypospadias, balanic || id:UKB-b:6070	RPS6KB1 (Artery Tibial)	Wald ratio	1	1.34e-05	0.0001055	0.8993
cg08539758	RUUtSN	UKB-b:2877	Diagnoses - secondary ICD10: Q54.1 Hypospadias, penile || id:UKB-b:2877	RPS6KB1 (Brain Caudate basal ganglia)	Wald ratio	1	-3.08e-05	2.68e-05	0.2496
cg08539758	RUUtSN	UKB-b:4707	Diagnoses - secondary ICD10: Q54.9 Hypospadias, unspecified || id:UKB-b:4707	RPS6KB1 (Brain Caudate basal ganglia)	Wald ratio	1	-6.28e-05	5.29e-05	0.2346
cg08539758	RUUtSN	UKB-b:6070	Diagnoses - secondary ICD10: Q54.0 Hypospadias, balanic || id:UKB-b:6070	RPS6KB1 (Brain Caudate basal ganglia)	Wald ratio	1	2.43e-06	4.32e-05	0.9551
cg08539758	jlMBOw	UKB-b:2877	Diagnoses - secondary ICD10: Q54.1 Hypospadias, penile || id:UKB-b:2877	RPS6KB1 (Brain Cerebellum)	Wald ratio	1	-1.46e-05	3.21e-05	0.6484
cg08539758	jlMBOw	UKB-b:4707	Diagnoses - secondary ICD10: Q54.9 Hypospadias, unspecified || id:UKB-b:4707	RPS6KB1 (Brain Cerebellum)	Wald ratio	1	4.96e-05	6.33e-05	0.4333
cg08539758	jlMBOw	UKB-b:6070	Diagnoses - secondary ICD10: Q54.0 Hypospadias, balanic || id:UKB-b:6070	RPS6KB1 (Brain Cerebellum)	Wald ratio	1	-3.32e-05	5.17e-05	0.5209
cg08539758	HUiBPp	UKB-b:2877	Diagnoses - secondary ICD10: Q54.1 Hypospadias, penile || id:UKB-b:2877	RPS6KB1 (Brain Frontal Cortex BA9)	Wald ratio	1	-5.51e-05	2.85e-05	0.05308
cg08539758	HUiBPp	UKB-b:4707	Diagnoses - secondary ICD10: Q54.9 Hypospadias, unspecified || id:UKB-b:4707	RPS6KB1 (Brain Frontal Cortex BA9)	Wald ratio	1	-2.47e-05	5.62e-05	0.6601
cg08539758	HUiBPp	UKB-b:6070	Diagnoses - secondary ICD10: Q54.0 Hypospadias, balanic || id:UKB-b:6070	RPS6KB1 (Brain Frontal Cortex BA9)	Wald ratio	1	1.94e-05	4.59e-05	0.6722
cg08539758	8RGogg	UKB-b:2877	Diagnoses - secondary ICD10: Q54.1 Hypospadias, penile || id:UKB-b:2877	RPS6KB1 (Cells Transformed fibroblasts)	Wald ratio	1	-0.0001221	5.38e-05	0.02319
cg08539758	8RGogg	UKB-b:4707	Diagnoses - secondary ICD10: Q54.9 Hypospadias, unspecified || id:UKB-b:4707	RPS6KB1 (Cells Transformed fibroblasts)	Wald ratio	1	-0.0001567	0.0001062	0.1401
cg08539758	8RGogg	UKB-b:6070	Diagnoses - secondary ICD10: Q54.0 Hypospadias, balanic || id:UKB-b:6070	RPS6KB1 (Cells Transformed fibroblasts)	Wald ratio	1	8.9e-05	8.67e-05	0.3049
cg08539758	vyPX1P	UKB-b:2877	Diagnoses - secondary ICD10: Q54.1 Hypospadias, penile || id:UKB-b:2877	RPS6KB1 (Pancreas)	Wald ratio	1	-3.39e-05	3.02e-05	0.2624
cg08539758	vyPX1P	UKB-b:4707	Diagnoses - secondary ICD10: Q54.9 Hypospadias, unspecified || id:UKB-b:4707	RPS6KB1 (Pancreas)	Wald ratio	1	-8.33e-05	5.97e-05	0.1626
cg08539758	vyPX1P	UKB-b:6070	Diagnoses - secondary ICD10: Q54.0 Hypospadias, balanic || id:UKB-b:6070	RPS6KB1 (Pancreas)	Wald ratio	1	6.17e-06	4.87e-05	0.8993
cg08539758	ifBXn3	UKB-b:2877	Diagnoses - secondary ICD10: Q54.1 Hypospadias, penile || id:UKB-b:2877	SKA2 (Artery Coronary)	Wald ratio	1	-3.43e-06	3.22e-05	0.9152
cg08539758	ifBXn3	UKB-b:4707	Diagnoses - secondary ICD10: Q54.9 Hypospadias, unspecified || id:UKB-b:4707	SKA2 (Artery Coronary)	Wald ratio	1	4.82e-05	6.35e-05	0.4481
cg08539758	ifBXn3	UKB-b:6070	Diagnoses - secondary ICD10: Q54.0 Hypospadias, balanic || id:UKB-b:6070	SKA2 (Artery Coronary)	Wald ratio	1	-1.19e-05	5.19e-05	0.819
cg08539758	3VZ4RU	UKB-b:2877	Diagnoses - secondary ICD10: Q54.1 Hypospadias, penile || id:UKB-b:2877	SKA2 (Artery Tibial)	Wald ratio	1	4.13e-05	4.83e-05	0.3923
cg08539758	3VZ4RU	UKB-b:4707	Diagnoses - secondary ICD10: Q54.9 Hypospadias, unspecified || id:UKB-b:4707	SKA2 (Artery Tibial)	Wald ratio	1	-6.74e-06	9.53e-05	0.9436
cg08539758	3VZ4RU	UKB-b:6070	Diagnoses - secondary ICD10: Q54.0 Hypospadias, balanic || id:UKB-b:6070	SKA2 (Artery Tibial)	Wald ratio	1	3.14e-05	7.78e-05	0.6862
cg08539758	xSnak8	UKB-b:2877	Diagnoses - secondary ICD10: Q54.1 Hypospadias, penile || id:UKB-b:2877	SKA2 (Brain Cerebellar Hemisphere)	Wald ratio	1	-3.26e-06	3.06e-05	0.9152
cg08539758	xSnak8	UKB-b:4707	Diagnoses - secondary ICD10: Q54.9 Hypospadias, unspecified || id:UKB-b:4707	SKA2 (Brain Cerebellar Hemisphere)	Wald ratio	1	4.59e-05	6.05e-05	0.4481
cg08539758	xSnak8	UKB-b:6070	Diagnoses - secondary ICD10: Q54.0 Hypospadias, balanic || id:UKB-b:6070	SKA2 (Brain Cerebellar Hemisphere)	Wald ratio	1	-1.13e-05	4.94e-05	0.819
cg08539758	PxIaNP	UKB-b:2877	Diagnoses - secondary ICD10: Q54.1 Hypospadias, penile || id:UKB-b:2877	SKA2 (Brain Cerebellum)	Wald ratio	1	1.1e-05	2.97e-05	0.7118
cg08539758	PxIaNP	UKB-b:4707	Diagnoses - secondary ICD10: Q54.9 Hypospadias, unspecified || id:UKB-b:4707	SKA2 (Brain Cerebellum)	Wald ratio	1	3.52e-05	5.87e-05	0.5485
cg08539758	PxIaNP	UKB-b:6070	Diagnoses - secondary ICD10: Q54.0 Hypospadias, balanic || id:UKB-b:6070	SKA2 (Brain Cerebellum)	Wald ratio	1	2.29e-05	4.79e-05	0.6335
cg08539758	0LqWpe	UKB-b:2877	Diagnoses - secondary ICD10: Q54.1 Hypospadias, penile || id:UKB-b:2877	SKA2 (Brain Cortex)	Wald ratio	1	5.99e-05	3.69e-05	0.1038
cg08539758	0LqWpe	UKB-b:4707	Diagnoses - secondary ICD10: Q54.9 Hypospadias, unspecified || id:UKB-b:4707	SKA2 (Brain Cortex)	Wald ratio	1	-2.07e-05	7.28e-05	0.7759
cg08539758	0LqWpe	UKB-b:6070	Diagnoses - secondary ICD10: Q54.0 Hypospadias, balanic || id:UKB-b:6070	SKA2 (Brain Cortex)	Wald ratio	1	1.67e-05	5.94e-05	0.7783
cg08539758	3BmwZU	UKB-b:2877	Diagnoses - secondary ICD10: Q54.1 Hypospadias, penile || id:UKB-b:2877	SKA2 (Brain Nucleus accumbens basal ganglia)	Wald ratio	1	-3.1e-05	4.12e-05	0.4516
cg08539758	3BmwZU	UKB-b:4707	Diagnoses - secondary ICD10: Q54.9 Hypospadias, unspecified || id:UKB-b:4707	SKA2 (Brain Nucleus accumbens basal ganglia)	Wald ratio	1	-4.38e-06	8.13e-05	0.9571
cg08539758	3BmwZU	UKB-b:6070	Diagnoses - secondary ICD10: Q54.0 Hypospadias, balanic || id:UKB-b:6070	SKA2 (Brain Nucleus accumbens basal ganglia)	Wald ratio	1	-1.08e-05	6.64e-05	0.8707
cg08539758	GKEm7y	UKB-b:2877	Diagnoses - secondary ICD10: Q54.1 Hypospadias, penile || id:UKB-b:2877	SKA2 (Esophagus Mucosa)	Wald ratio	1	-2.01e-05	2.76e-05	0.4656
cg08539758	GKEm7y	UKB-b:4707	Diagnoses - secondary ICD10: Q54.9 Hypospadias, unspecified || id:UKB-b:4707	SKA2 (Esophagus Mucosa)	Wald ratio	1	-1.5e-05	5.44e-05	0.7829
cg08539758	GKEm7y	UKB-b:6070	Diagnoses - secondary ICD10: Q54.0 Hypospadias, balanic || id:UKB-b:6070	SKA2 (Esophagus Mucosa)	Wald ratio	1	-5.56e-06	4.44e-05	0.9005
cg08539758	IPo6d6	UKB-b:2877	Diagnoses - secondary ICD10: Q54.1 Hypospadias, penile || id:UKB-b:2877	SKA2 (Lung)	Wald ratio	1	2.84e-05	7.06e-05	0.6875
cg08539758	IPo6d6	UKB-b:4707	Diagnoses - secondary ICD10: Q54.9 Hypospadias, unspecified || id:UKB-b:4707	SKA2 (Lung)	Wald ratio	1	0.0002943	0.0001394	0.03476
cg08539758	IPo6d6	UKB-b:6070	Diagnoses - secondary ICD10: Q54.0 Hypospadias, balanic || id:UKB-b:6070	SKA2 (Lung)	Wald ratio	1	0.0001943	0.0001138	0.08795
cg08539758	vaoNFI	UKB-b:2877	Diagnoses - secondary ICD10: Q54.1 Hypospadias, penile || id:UKB-b:2877	SKA2 (Muscle Skeletal)	Wald ratio	1	-2.97e-05	5.62e-05	0.597
cg08539758	vaoNFI	UKB-b:4707	Diagnoses - secondary ICD10: Q54.9 Hypospadias, unspecified || id:UKB-b:4707	SKA2 (Muscle Skeletal)	Wald ratio	1	-3.49e-06	0.000111	0.9749
cg08539758	vaoNFI	UKB-b:6070	Diagnoses - secondary ICD10: Q54.0 Hypospadias, balanic || id:UKB-b:6070	SKA2 (Muscle Skeletal)	Wald ratio	1	4.21e-05	9.06e-05	0.642
cg08539758	2jeYPe	UKB-b:2877	Diagnoses - secondary ICD10: Q54.1 Hypospadias, penile || id:UKB-b:2877	SKA2 (Nerve Tibial)	Wald ratio	1	1.53e-05	3.56e-05	0.6685
cg08539758	2jeYPe	UKB-b:4707	Diagnoses - secondary ICD10: Q54.9 Hypospadias, unspecified || id:UKB-b:4707	SKA2 (Nerve Tibial)	Wald ratio	1	6.85e-08	7.03e-05	0.9992
cg08539758	2jeYPe	UKB-b:6070	Diagnoses - secondary ICD10: Q54.0 Hypospadias, balanic || id:UKB-b:6070	SKA2 (Nerve Tibial)	Wald ratio	1	3.28e-05	5.74e-05	0.5678
cg08539758	UYr9RG	UKB-b:2877	Diagnoses - secondary ICD10: Q54.1 Hypospadias, penile || id:UKB-b:2877	SKA2 (Skin Not Sun Exposed Suprapubic)	Wald ratio	1	-4.8e-05	5.06e-05	0.3428
cg08539758	UYr9RG	UKB-b:4707	Diagnoses - secondary ICD10: Q54.9 Hypospadias, unspecified || id:UKB-b:4707	SKA2 (Skin Not Sun Exposed Suprapubic)	Wald ratio	1	-3.67e-05	9.99e-05	0.7132
cg08539758	UYr9RG	UKB-b:6070	Diagnoses - secondary ICD10: Q54.0 Hypospadias, balanic || id:UKB-b:6070	SKA2 (Skin Not Sun Exposed Suprapubic)	Wald ratio	1	4.37e-05	8.16e-05	0.5921
cg08539758	LoKV1E	UKB-b:2877	Diagnoses - secondary ICD10: Q54.1 Hypospadias, penile || id:UKB-b:2877	SKA2 (Testis)	Wald ratio	1	-3.73e-05	6.2e-05	0.5475
cg08539758	LoKV1E	UKB-b:4707	Diagnoses - secondary ICD10: Q54.9 Hypospadias, unspecified || id:UKB-b:4707	SKA2 (Testis)	Wald ratio	1	-0.0001004	0.0001224	0.4124
cg08539758	LoKV1E	UKB-b:6070	Diagnoses - secondary ICD10: Q54.0 Hypospadias, balanic || id:UKB-b:6070	SKA2 (Testis)	Wald ratio	1	1.7e-05	0.0001	0.8651
cg08539758	YHmmFF	UKB-b:2877	Diagnoses - secondary ICD10: Q54.1 Hypospadias, penile || id:UKB-b:2877	SMG8 (Adipose Subcutaneous)	Wald ratio	1	-5.85e-05	3.97e-05	0.1404
cg08539758	YHmmFF	UKB-b:4707	Diagnoses - secondary ICD10: Q54.9 Hypospadias, unspecified || id:UKB-b:4707	SMG8 (Adipose Subcutaneous)	Wald ratio	1	9.47e-05	7.83e-05	0.2267
cg08539758	YHmmFF	UKB-b:6070	Diagnoses - secondary ICD10: Q54.0 Hypospadias, balanic || id:UKB-b:6070	SMG8 (Adipose Subcutaneous)	Wald ratio	1	-6.72e-05	6.39e-05	0.2931
cg08539758	tnFxIR	UKB-b:2877	Diagnoses - secondary ICD10: Q54.1 Hypospadias, penile || id:UKB-b:2877	SMG8 (Artery Tibial)	Wald ratio	1	-9.04e-05	6.13e-05	0.1406
cg08539758	tnFxIR	UKB-b:4707	Diagnoses - secondary ICD10: Q54.9 Hypospadias, unspecified || id:UKB-b:4707	SMG8 (Artery Tibial)	Wald ratio	1	0.0001456	0.0001211	0.2293
cg08539758	tnFxIR	UKB-b:6070	Diagnoses - secondary ICD10: Q54.0 Hypospadias, balanic || id:UKB-b:6070	SMG8 (Artery Tibial)	Wald ratio	1	-0.0001045	9.89e-05	0.2908
cg08539758	tQn4UL	UKB-b:2877	Diagnoses - secondary ICD10: Q54.1 Hypospadias, penile || id:UKB-b:2877	SMG8 (Breast Mammary Tissue)	Wald ratio	1	-3.69e-05	4.42e-05	0.4039
cg08539758	tQn4UL	UKB-b:4707	Diagnoses - secondary ICD10: Q54.9 Hypospadias, unspecified || id:UKB-b:4707	SMG8 (Breast Mammary Tissue)	Wald ratio	1	0.0001001	8.72e-05	0.2513
cg08539758	tQn4UL	UKB-b:6070	Diagnoses - secondary ICD10: Q54.0 Hypospadias, balanic || id:UKB-b:6070	SMG8 (Breast Mammary Tissue)	Wald ratio	1	-8.07e-05	7.12e-05	0.2573
cg08539758	bCPkzl	UKB-b:2877	Diagnoses - secondary ICD10: Q54.1 Hypospadias, penile || id:UKB-b:2877	SMG8 (Cells Transformed fibroblasts)	Wald ratio	1	-0.0001051	7.13e-05	0.1404
cg08539758	bCPkzl	UKB-b:4707	Diagnoses - secondary ICD10: Q54.9 Hypospadias, unspecified || id:UKB-b:4707	SMG8 (Cells Transformed fibroblasts)	Wald ratio	1	0.0001701	0.0001407	0.2267
cg08539758	bCPkzl	UKB-b:6070	Diagnoses - secondary ICD10: Q54.0 Hypospadias, balanic || id:UKB-b:6070	SMG8 (Cells Transformed fibroblasts)	Wald ratio	1	-0.0001208	0.0001149	0.2931
cg08539758	MyGmVC	UKB-b:2877	Diagnoses - secondary ICD10: Q54.1 Hypospadias, penile || id:UKB-b:2877	SMG8 (Esophagus Mucosa)	Wald ratio	1	-7.54e-05	5.11e-05	0.1404
cg08539758	MyGmVC	UKB-b:4707	Diagnoses - secondary ICD10: Q54.9 Hypospadias, unspecified || id:UKB-b:4707	SMG8 (Esophagus Mucosa)	Wald ratio	1	0.000122	0.0001009	0.2267
cg08539758	MyGmVC	UKB-b:6070	Diagnoses - secondary ICD10: Q54.0 Hypospadias, balanic || id:UKB-b:6070	SMG8 (Esophagus Mucosa)	Wald ratio	1	-8.66e-05	8.24e-05	0.2931
cg08539758	MNWfSb	UKB-b:2877	Diagnoses - secondary ICD10: Q54.1 Hypospadias, penile || id:UKB-b:2877	SMG8 (Esophagus Muscularis)	Wald ratio	1	-4.27e-05	4.21e-05	0.3105
cg08539758	MNWfSb	UKB-b:4707	Diagnoses - secondary ICD10: Q54.9 Hypospadias, unspecified || id:UKB-b:4707	SMG8 (Esophagus Muscularis)	Wald ratio	1	-9.01e-05	8.32e-05	0.2787
cg08539758	MNWfSb	UKB-b:6070	Diagnoses - secondary ICD10: Q54.0 Hypospadias, balanic || id:UKB-b:6070	SMG8 (Esophagus Muscularis)	Wald ratio	1	-5.93e-05	6.79e-05	0.3826
cg08539758	JBHOJn	UKB-b:2877	Diagnoses - secondary ICD10: Q54.1 Hypospadias, penile || id:UKB-b:2877	SMG8 (Muscle Skeletal)	Wald ratio	1	-9.24e-05	6.27e-05	0.1404
cg08539758	JBHOJn	UKB-b:4707	Diagnoses - secondary ICD10: Q54.9 Hypospadias, unspecified || id:UKB-b:4707	SMG8 (Muscle Skeletal)	Wald ratio	1	0.0001496	0.0001237	0.2267
cg08539758	JBHOJn	UKB-b:6070	Diagnoses - secondary ICD10: Q54.0 Hypospadias, balanic || id:UKB-b:6070	SMG8 (Muscle Skeletal)	Wald ratio	1	-0.0001062	0.000101	0.2931
cg08539758	tMve33	UKB-b:2877	Diagnoses - secondary ICD10: Q54.1 Hypospadias, penile || id:UKB-b:2877	SMG8 (Nerve Tibial)	Wald ratio	1	-7.77e-05	5.22e-05	0.1366
cg08539758	tMve33	UKB-b:4707	Diagnoses - secondary ICD10: Q54.9 Hypospadias, unspecified || id:UKB-b:4707	SMG8 (Nerve Tibial)	Wald ratio	1	5.63e-06	0.0001031	0.9564
cg08539758	tMve33	UKB-b:6070	Diagnoses - secondary ICD10: Q54.0 Hypospadias, balanic || id:UKB-b:6070	SMG8 (Nerve Tibial)	Wald ratio	1	-8.58e-05	8.42e-05	0.308
cg08539758	xsq2Hg	UKB-b:2877	Diagnoses - secondary ICD10: Q54.1 Hypospadias, penile || id:UKB-b:2877	SMG8 (Testis)	Wald ratio	1	-1.55e-05	6.64e-05	0.8154
cg08539758	xsq2Hg	UKB-b:4707	Diagnoses - secondary ICD10: Q54.9 Hypospadias, unspecified || id:UKB-b:4707	SMG8 (Testis)	Wald ratio	1	8.34e-06	0.0001311	0.9493
cg08539758	xsq2Hg	UKB-b:6070	Diagnoses - secondary ICD10: Q54.0 Hypospadias, balanic || id:UKB-b:6070	SMG8 (Testis)	Wald ratio	1	-6.95e-05	0.0001071	0.5161
cg08539758	J6eEyx	UKB-b:2877	Diagnoses - secondary ICD10: Q54.1 Hypospadias, penile || id:UKB-b:2877	SMG8 (Uterus)	Wald ratio	1	1.89e-05	1.95e-05	0.3329
cg08539758	J6eEyx	UKB-b:4707	Diagnoses - secondary ICD10: Q54.9 Hypospadias, unspecified || id:UKB-b:4707	SMG8 (Uterus)	Wald ratio	1	3.28e-05	3.85e-05	0.3951
cg08539758	J6eEyx	UKB-b:6070	Diagnoses - secondary ICD10: Q54.0 Hypospadias, balanic || id:UKB-b:6070	SMG8 (Uterus)	Wald ratio	1	-9.34e-06	3.15e-05	0.7665
cg08539758	XnM683	UKB-b:2877	Diagnoses - secondary ICD10: Q54.1 Hypospadias, penile || id:UKB-b:2877	TRIM37 (Adipose Subcutaneous)	Wald ratio	1	-2.94e-05	1.81e-05	0.1041
cg08539758	XnM683	UKB-b:4707	Diagnoses - secondary ICD10: Q54.9 Hypospadias, unspecified || id:UKB-b:4707	TRIM37 (Adipose Subcutaneous)	Wald ratio	1	-7.34e-06	3.57e-05	0.8372
cg08539758	XnM683	UKB-b:6070	Diagnoses - secondary ICD10: Q54.0 Hypospadias, balanic || id:UKB-b:6070	TRIM37 (Adipose Subcutaneous)	Wald ratio	1	-2.15e-05	2.92e-05	0.4618
cg08539758	Qbqnlk	UKB-b:2877	Diagnoses - secondary ICD10: Q54.1 Hypospadias, penile || id:UKB-b:2877	TRIM37 (Adipose Visceral Omentum)	Wald ratio	1	-2.56e-05	1.58e-05	0.1059
cg08539758	Qbqnlk	UKB-b:4707	Diagnoses - secondary ICD10: Q54.9 Hypospadias, unspecified || id:UKB-b:4707	TRIM37 (Adipose Visceral Omentum)	Wald ratio	1	-6.02e-06	3.13e-05	0.8473
cg08539758	Qbqnlk	UKB-b:6070	Diagnoses - secondary ICD10: Q54.0 Hypospadias, balanic || id:UKB-b:6070	TRIM37 (Adipose Visceral Omentum)	Wald ratio	1	-1.85e-05	2.55e-05	0.4679
cg08539758	RDOaz4	UKB-b:2877	Diagnoses - secondary ICD10: Q54.1 Hypospadias, penile || id:UKB-b:2877	TRIM37 (Adrenal Gland)	Wald ratio	1	-2.12e-05	2.66e-05	0.4245
cg08539758	RDOaz4	UKB-b:4707	Diagnoses - secondary ICD10: Q54.9 Hypospadias, unspecified || id:UKB-b:4707	TRIM37 (Adrenal Gland)	Wald ratio	1	-1.44e-05	5.25e-05	0.7834
cg08539758	RDOaz4	UKB-b:6070	Diagnoses - secondary ICD10: Q54.0 Hypospadias, balanic || id:UKB-b:6070	TRIM37 (Adrenal Gland)	Wald ratio	1	-1.33e-05	4.29e-05	0.7561
cg08539758	FqqiKI	UKB-b:2877	Diagnoses - secondary ICD10: Q54.1 Hypospadias, penile || id:UKB-b:2877	TRIM37 (Artery Tibial)	Wald ratio	1	-3.06e-05	3.56e-05	0.3907
cg08539758	FqqiKI	UKB-b:4707	Diagnoses - secondary ICD10: Q54.9 Hypospadias, unspecified || id:UKB-b:4707	TRIM37 (Artery Tibial)	Wald ratio	1	4.95e-06	7.03e-05	0.9439
cg08539758	FqqiKI	UKB-b:6070	Diagnoses - secondary ICD10: Q54.0 Hypospadias, balanic || id:UKB-b:6070	TRIM37 (Artery Tibial)	Wald ratio	1	-2.32e-05	5.74e-05	0.6864
cg08539758	7xQiQa	UKB-b:2877	Diagnoses - secondary ICD10: Q54.1 Hypospadias, penile || id:UKB-b:2877	TRIM37 (Brain Cerebellum)	Wald ratio	1	9.09e-05	7.28e-05	0.2117
cg08539758	7xQiQa	UKB-b:4707	Diagnoses - secondary ICD10: Q54.9 Hypospadias, unspecified || id:UKB-b:4707	TRIM37 (Brain Cerebellum)	Wald ratio	1	3.88e-06	0.0001437	0.9785
cg08539758	7xQiQa	UKB-b:6070	Diagnoses - secondary ICD10: Q54.0 Hypospadias, balanic || id:UKB-b:6070	TRIM37 (Brain Cerebellum)	Wald ratio	1	0.0001895	0.0001174	0.1064
cg08539758	GTBcS4	UKB-b:2877	Diagnoses - secondary ICD10: Q54.1 Hypospadias, penile || id:UKB-b:2877	TRIM37 (Brain Hippocampus)	Wald ratio	1	1.86e-05	4.41e-05	0.6739
cg08539758	GTBcS4	UKB-b:4707	Diagnoses - secondary ICD10: Q54.9 Hypospadias, unspecified || id:UKB-b:4707	TRIM37 (Brain Hippocampus)	Wald ratio	1	6.77e-05	8.71e-05	0.4373
cg08539758	GTBcS4	UKB-b:6070	Diagnoses - secondary ICD10: Q54.0 Hypospadias, balanic || id:UKB-b:6070	TRIM37 (Brain Hippocampus)	Wald ratio	1	7.1e-05	7.11e-05	0.3184
cg08539758	mhLKwT	UKB-b:2877	Diagnoses - secondary ICD10: Q54.1 Hypospadias, penile || id:UKB-b:2877	TRIM37 (Breast Mammary Tissue)	Wald ratio	1	-3.34e-05	2.1e-05	0.1117
cg08539758	mhLKwT	UKB-b:4707	Diagnoses - secondary ICD10: Q54.9 Hypospadias, unspecified || id:UKB-b:4707	TRIM37 (Breast Mammary Tissue)	Wald ratio	1	-5.93e-06	4.15e-05	0.8863
cg08539758	mhLKwT	UKB-b:6070	Diagnoses - secondary ICD10: Q54.0 Hypospadias, balanic || id:UKB-b:6070	TRIM37 (Breast Mammary Tissue)	Wald ratio	1	-1.36e-05	3.39e-05	0.6872
cg08539758	kUYzaG	UKB-b:2877	Diagnoses - secondary ICD10: Q54.1 Hypospadias, penile || id:UKB-b:2877	TRIM37 (Cells Transformed fibroblasts)	Wald ratio	1	-5.7e-05	3.51e-05	0.105
[truncated: 4,085 more rows]

## Sheet: SuppTable 3
		Choudhry EWAS (N=20)			Arkansas EWAS (N=91)
CpG	Gene	mean beta cases	mean beta controls	P-value	mean beta cases	mean beta controls	P-value	Reason Missing
cg01708273	HOXD11	0.507	0.615	2.92e-05	0.528033	0.673615	0.0949682
cg04083966	MYBPH	0.868	0.471	3.06e-08	NA	NA	NA	CpG failed QC
cg04204246	LAMA4	0.575	0.463	5.11e-06	0.559599	0.503975	0.447376
cg05355411	SULF1	0.626	0.523	5.82e-05	NA	NA	NA	CpG not on EPIC array
cg06900514		0.552	0.447	3.28e-05	0.685532	0.453831	0.714123
cg08979191		0.251	0.119	4.91e-05	0.186587	0.192565	0.58692
cg09301498		0.639	0.422	4.24e-05	NA	NA	NA	CpG failed QC
cg14197156	EGFL7	0.812	0.648	4.31e-05	NA	NA	NA	CpG failed QC
cg15182635	C10orf41	0.273	0.389	5.52e-05	0.350794	0.529649	0.724011
cg17769084		0.363	0.493	6.87e-05	NA	NA	NA	CpG not on EPIC array
cg18200150	MYO1D	0.604	0.492	3.87e-05	0.586205	0.483367	0.8575
cg21948564	LMAN1L	0.557	0.448	5.52e-05	0.561929	0.520613	0.52297
cg22640982	SORBS1	0.811	0.704	9.68e-07	NA	NA	NA	CpG failed QC
cg23556238	SCARB1	0.848	0.455	2.61e-09	NA	NA	NA	CpG failed QC
